# Supplementary material for: 4-Phenyl-1,2,4-tri­aza­spiro­[4.4]non-1-ene-3-thione
Source: Acta Crystallogr Sect E Struct Rep Online. 2014 Mar 15;70(Pt 4):o433–4. doi: 10.1107/S1600536814005418 (PMC3998538; doi:10.1107/S1600536814005418)
Supplement: Supplementary file 1 [file e-70-0o433-sup1.cif]

##############################################################################
#                                                                            #
# This CIF contains the data in a paper accepted for publication in          #
# Acta Crystallographica Section E. It conforms to the requirements of       #
# Notes for Authors for Acta Crystallographica Section E, and has been       #
# peer reviewed under the auspices of the IUCr Commission on Journals.       #
#                                                                            #
# Full details of the Crystallographic Information File format               #
# are given in the paper "The Crystallographic Information File (CIF):       #
# a New Standard Archive File for Crystallography" by S. R. Hall, F. H.      #
# Allen and I. D. Brown [Acta Cryst. (1991), A47, 655-685].                  #
#                                                                            #
# The current version of the core CIF dictionary is obtainable from          #
# ftp://ftp.iucr.org/pub/cif_core.dic.                                       #
#                                                                            #
# Software is freely available for graphical display of the structure(s)     #
# in this CIF. For information consult the CIF software page                 #
# http://www.iucr.org/resources/cif/software.                                #
#                                                                            #
# This file may be used for bona fide research purposes within the           #
# scientific community so long as proper attribution is given to the journal # 
# article from which it was obtained.                                        #
#                                                                            #
##############################################################################
data_global
_audit_creation_method     'PLATON <TABLE ACC> option'
_journal_date_recd_electronic     2014-03-06
_journal_date_accepted     2014-03-10
_journal_name_full     'Acta Crystallographica, Section E'
_journal_year     2014
_journal_volume     70
_journal_issue      4
_journal_page_first     o433
_journal_page_last     o434
_journal_paper_category     QO
_journal_paper_doi     10.1107/S1600536814005418
_journal_coeditor_code     RZ5108
_publ_contact_author_name
;
Mustafa R. Albayati
;
_publ_contact_author_address
;
Kirkuk University,
College of Science,
Department of Chemistry,
Kirkuk,
Iraq
;
_publ_contact_author_email     'shaabankamel@yahoo.com'
_publ_contact_author_fax     ?
_publ_contact_author_phone     ?
_publ_section_title
;
4-Phenyl-1,2,4-triazaspiro[4.4]non-1-ene-3-thione
;
loop_
    _publ_author_name
    _publ_author_address
    'Joel T. Mague'
;
Department of Chemistry,
Tulane University,
New Orleans,
LA 70118,
USA
;
    'Mohamed, Shaaban K.'
;
Chemistry and Environmental Division,
Manchester Metropolitan University,
Manchester M1 5GD,
England
Chemistry Department,
Faculty of Science,
Minia University,
61519 El-Minia,
Egypt
;
    'Akkurt, Mehmet'
;
Department of Physics,
Faculty of Sciences,
Erciyes University,
38039 Kayseri,
Turkey
;
    'Alaa A. Hassan'
;
Chemistry Department,
Faculty of Science,
Minia University,
61519 El-Minia,
Egypt
;
    'Mustafa R. Albayati'
;
Kirkuk University,
College of Science,
Department of Chemistry,
Kirkuk,
Iraq
;
_publ_section_synopsis     .
data_I
_database_code_depnum_ccdc_archive     'CCDC 990878'
_chemical_name_systematic
;
4-Phenyl-1,2,4-triazaspiro[4.4]non-1-ene-3-thione
;
_chemical_name_common     ?
_chemical_formula_moiety     'C12 H13 N3 S'
_chemical_formula_sum     'C12 H13 N3 S'
_chemical_formula_structural     ?
_chemical_formula_iupac     'C12 H13 N3 S'
_chemical_formula_weight     231.32
_chemical_melting_point     ?
_symmetry_cell_setting     monoclinic
_symmetry_space_group_name_H-M     'C 2/c'
_symmetry_space_group_name_Hall     '-C 2yc'
loop_
    _symmetry_equiv_pos_site_id
    _symmetry_equiv_pos_as_xyz
    1 x,y,z
    2 -x,y,1/2-z
    3 -x,-y,-z
    4 x,-y,1/2+z
    5 1/2+x,1/2+y,z
    6 1/2-x,1/2+y,1/2-z
    7 1/2-x,1/2-y,-z
    8 1/2+x,1/2-y,1/2+z
_cell_length_a     11.4780(12)
_cell_length_b     12.0452(12)
_cell_length_c     17.0439(17)
_cell_angle_alpha     90
_cell_angle_beta     101.3060(14)
_cell_angle_gamma     90
_cell_volume     2310.7(4)
_cell_formula_units_Z     8
_cell_measurement_reflns_used     8834
_cell_measurement_theta_min     2.4372
_cell_measurement_theta_max     29.1130
_cell_measurement_temperature     150(2)
_exptl_crystal_description     block
_exptl_crystal_colour     orange
_exptl_crystal_size_max     0.150
_exptl_crystal_size_mid     0.130
_exptl_crystal_size_min     0.120
_exptl_crystal_size_rad     ?
_exptl_crystal_density_diffrn     1.330
_exptl_crystal_density_meas     ?
_exptl_crystal_density_method     'Not Measured'
_exptl_crystal_F_000     976
_exptl_absorpt_coefficient_mu     0.255
_exptl_absorpt_correction_type     multi-scan
_exptl_absorpt_process_details     '(<i>TWINABS</i>; Sheldrick, 2009)'
_exptl_absorpt_correction_T_min     0.96
_exptl_absorpt_correction_T_max     0.97
_exptl_special_details
;
;
_diffrn_ambient_temperature     150(2)
_diffrn_radiation_type     MoK\a
_diffrn_radiation_wavelength     0.71073
_diffrn_radiation_monochromator     graphite
_diffrn_measurement_device_type     'Bruker SMART APEX CCD'
_diffrn_measurement_method     '\f and \w scans'
_diffrn_detector_area_resol_mean     8.3660
_diffrn_reflns_number     29725
_diffrn_reflns_av_R_equivalents     0.0497
_diffrn_reflns_av_sigmaI/netI     0.0688
_diffrn_reflns_theta_min     2.44
_diffrn_reflns_theta_max     29.19
_diffrn_reflns_theta_full     28.75
_diffrn_measured_fraction_theta_max     0.990
_diffrn_measured_fraction_theta_full     0.999
_diffrn_reflns_limit_h_min     -15
_diffrn_reflns_limit_h_max     15
_diffrn_reflns_limit_k_min     -16
_diffrn_reflns_limit_k_max     16
_diffrn_reflns_limit_l_min     -23
_diffrn_reflns_limit_l_max     23
_diffrn_reflns_reduction_process
;
;
_refine_special_details
;
Refinement on <i>F</i>^2^ for ALL reflections except those flagged by the user
for potential systematic errors. Weighted <i>R</i>-factors <i>wR</i> and all
goodnesses of fit <i>S</i> are based on <i>F</i>^2^, conventional
<i>R</i>-factors <i>R</i> are based on <i>F</i>, with <i>F</i> set to zero for
negative <i>F</i>^2^. The observed criterion of <i>F</i>^2^ > \s(<i>F</i>^2^)
is used only for calculating -<i>R</i>-factor-obs <i>etc</i>. and is not
relevant to the choice of reflections for refinement. <i>R</i>-factors based
on <i>F</i>^2^ are statistically about twice as large as those based on
<i>F</i>, and <i>R</i>-factors based on ALL data will be even larger.
;
_reflns_number_total     29725
_reflns_number_gt     21519
_reflns_threshold_expression     I>2\s(I)
_refine_ls_structure_factor_coef     Fsqd
_refine_ls_matrix_type     full
_refine_ls_R_factor_all     0.0807
_refine_ls_R_factor_gt     0.0588
_refine_ls_wR_factor_gt     0.1489
_refine_ls_wR_factor_ref     0.1680
_refine_ls_goodness_of_fit_ref     1.052
_refine_ls_restrained_S_all     1.052
_refine_ls_number_reflns     29725
_refine_ls_number_parameters     146
_refine_ls_number_restraints     44
_refine_ls_number_constraints     ?
_refine_ls_hydrogen_treatment     constr
_refine_ls_weighting_scheme     calc
_refine_ls_weighting_details
              'w=1/[\s^2^(Fo^2^)+(0.0674P)^2^+1.7625P] where P=(Fo^2^+2Fc^2^)/3'
_atom_sites_solution_hydrogens     geom
_atom_sites_solution_primary     ?
_atom_sites_solution_secondary     ?
_refine_ls_shift/su_max     0.000
_refine_ls_shift/su_mean     0.000
_refine_diff_density_max     0.615
_refine_diff_density_min     -0.645
_refine_ls_extinction_method     'none'
_refine_ls_abs_structure_details     ?
_refine_ls_abs_structure_Flack     .
loop_
    _atom_type_symbol
    _atom_type_description
    _atom_type_scat_dispersion_real
    _atom_type_scat_dispersion_imag
    _atom_type_scat_source
    C C 0.0033 0.0016 ' International Tables Vol C Tables 4.2.6.8 and 6.1.1.4'
    H H 0.0000 0.0000 ' International Tables Vol C Tables 4.2.6.8 and 6.1.1.4'
    N N 0.0061 0.0033 ' International Tables Vol C Tables 4.2.6.8 and 6.1.1.4'
    S S 0.1246 0.1234 ' International Tables Vol C Tables 4.2.6.8 and 6.1.1.4'
_computing_data_collection     '<i>APEX2</i> (Bruker, 2013)'
_computing_cell_refinement     '<i>SAINT</i> (Bruker, 2013)'
_computing_data_reduction     '<i>SAINT</i> (Bruker, 2013)'
_computing_structure_solution     '<i>SHELXTL</i> (Sheldrick, 2008<i>b</i>)'
_computing_structure_refinement
                                   '<i>SHELXL2014</i> (Sheldrick, 2008<i>b</i>)'
_computing_molecular_graphics
   'DIAMOND (Brandenburg & Putz, 2012) and ORTEP-3 for Windows (Farrugia, 2012)'
_computing_publication_material     '<i>SHELXTL</i> (Sheldrick, 2008<i>b</i>)'
loop_
    _atom_site_type_symbol
    _atom_site_label
    _atom_site_fract_x
    _atom_site_fract_y
    _atom_site_fract_z
    _atom_site_U_iso_or_equiv
    _atom_site_thermal_displace_type
    _atom_site_calc_flag
    _atom_site_refinement_flags
    _atom_site_occupancy
    _atom_site_disorder_assembly
    _atom_site_disorder_group
    S S1 0.33502(7) 0.94435(6) 1.03564(4) 0.0358(2) Uani d U 1.000 . .
    N N1 0.42067(18) 0.80829(17) 0.93431(12) 0.0221(6) Uani d U 1.000 . .
    N N2 0.5566(2) 0.7153(2) 1.02559(14) 0.0355(8) Uani d U 1.000 . .
    N N3 0.5050(2) 0.7828(2) 1.06315(14) 0.0364(8) Uani d U 1.000 . .
    C C1 0.4168(2) 0.8470(2) 1.00689(15) 0.0259(8) Uani d U 1.000 . .
    C C2 0.5122(2) 0.7230(2) 0.93878(15) 0.0252(7) Uani d U 1.000 . .
    C C3 0.4680(2) 0.6091(2) 0.90472(18) 0.0321(9) Uani d U 1.000 . .
    C C4 0.5715(3) 0.5557(3) 0.8784(3) 0.0627(14) Uani d U 1.000 . .
    C C5 0.6575(4) 0.6450(3) 0.8686(3) 0.0695(16) Uani d U 1.000 . .
    C C6 0.6150(2) 0.7526(2) 0.89633(17) 0.0321(9) Uani d U 1.000 . .
    C C7 0.3486(2) 0.8458(2) 0.86065(14) 0.0214(7) Uani d U 1.000 . .
    C C8 0.2459(2) 0.7876(2) 0.82843(16) 0.0289(8) Uani d U 1.000 . .
    C C9 0.1807(3) 0.8195(3) 0.75431(17) 0.0374(9) Uani d U 1.000 . .
    C C10 0.2175(3) 0.9075(3) 0.71427(16) 0.0389(10) Uani d U 1.000 . .
    C C11 0.3174(3) 0.9671(2) 0.74808(16) 0.0358(9) Uani d U 1.000 . .
    C C12 0.3844(2) 0.9370(2) 0.82186(16) 0.0280(8) Uani d U 1.000 . .
    H H3A 0.44130 0.56350 0.94620 0.0380 Uiso c RU 1.000 . .
    H H3B 0.40080 0.61790 0.85890 0.0380 Uiso c RU 1.000 . .
    H H4A 0.60970 0.50130 0.91890 0.0750 Uiso c RU 1.000 . .
    H H4B 0.54480 0.51630 0.82710 0.0750 Uiso c RU 1.000 . .
    H H5A 0.66400 0.65090 0.81160 0.0840 Uiso c RU 1.000 . .
    H H5B 0.73710 0.62700 0.90030 0.0840 Uiso c RU 1.000 . .
    H H6A 0.58690 0.80240 0.85030 0.0380 Uiso c RU 1.000 . .
    H H6B 0.67980 0.79020 0.93380 0.0380 Uiso c RU 1.000 . .
    H H8 0.22050 0.72710 0.85660 0.0350 Uiso c RU 1.000 . .
    H H9 0.11060 0.78020 0.73130 0.0450 Uiso c RU 1.000 . .
    H H10 0.17400 0.92750 0.66290 0.0470 Uiso c RU 1.000 . .
    H H11 0.34040 1.02950 0.72060 0.0430 Uiso c RU 1.000 . .
    H H12 0.45330 0.97790 0.84520 0.0340 Uiso c RU 1.000 . .
loop_
    _atom_site_aniso_label
    _atom_site_aniso_U_11
    _atom_site_aniso_U_22
    _atom_site_aniso_U_33
    _atom_site_aniso_U_12
    _atom_site_aniso_U_13
    _atom_site_aniso_U_23
    S1 0.0424(4) 0.0413(4) 0.0254(4) 0.0049(3) 0.0109(3) -0.0062(3)
    N1 0.0225(10) 0.0259(11) 0.0175(10) 0.0026(9) 0.0027(8) 0.0011(8)
    N2 0.0318(13) 0.0438(14) 0.0288(13) 0.0038(11) 0.0009(10) 0.0069(11)
    N3 0.0341(13) 0.0498(15) 0.0227(12) 0.0028(12) -0.0006(10) 0.0044(11)
    C1 0.0259(13) 0.0331(14) 0.0181(12) -0.0035(11) 0.0030(10) 0.0014(10)
    C2 0.0227(12) 0.0273(13) 0.0252(13) 0.0043(10) 0.0040(11) 0.0036(10)
    C3 0.0322(15) 0.0253(14) 0.0392(16) 0.0011(11) 0.0082(13) 0.0029(12)
    C4 0.042(2) 0.050(2) 0.101(3) -0.0047(16) 0.026(2) -0.026(2)
    C5 0.070(3) 0.049(2) 0.107(3) -0.008(2) 0.060(3) -0.016(2)
    C6 0.0243(13) 0.0354(16) 0.0385(16) 0.0022(11) 0.0110(12) 0.0045(12)
    C7 0.0243(12) 0.0245(13) 0.0151(11) 0.0056(10) 0.0030(9) -0.0012(9)
    C8 0.0264(13) 0.0304(14) 0.0291(14) 0.0015(11) 0.0038(11) 0.0004(11)
    C9 0.0290(15) 0.0458(18) 0.0329(16) 0.0075(13) -0.0051(12) -0.0081(13)
    C10 0.0472(18) 0.0466(18) 0.0201(13) 0.0245(15) -0.0004(13) -0.0006(12)
    C11 0.0524(18) 0.0318(16) 0.0253(14) 0.0142(14) 0.0130(13) 0.0076(11)
    C12 0.0329(14) 0.0266(14) 0.0252(14) 0.0027(11) 0.0075(11) -0.0001(10)
_geom_special_details
;
Bond distances, angles <i>etc</i>. have been calculated using the rounded
fractional coordinates. All su's are estimated from the variances of the
(full) variance-covariance matrix. The cell e.s.d.'s are taken into account in
the estimation of distances, angles and torsion angles
;
loop_
    _geom_bond_atom_site_label_1
    _geom_bond_atom_site_label_2
    _geom_bond_site_symmetry_1
    _geom_bond_site_symmetry_2
    _geom_bond_distance
    _geom_bond_publ_flag
    S1 C1 . . 1.636(3) no
    N1 C1 . . 1.331(3) no
    N1 C2 . . 1.461(3) no
    N1 C7 . . 1.434(3) no
    N2 N3 . . 1.253(3) no
    N2 C2 . . 1.470(3) no
    N3 C1 . . 1.470(3) no
    C2 C3 . . 1.537(3) no
    C2 C6 . . 1.542(3) no
    C3 C4 . . 1.495(4) no
    C4 C5 . . 1.491(6) no
    C5 C6 . . 1.494(5) no
    C7 C8 . . 1.389(3) no
    C7 C12 . . 1.385(3) no
    C8 C9 . . 1.390(4) no
    C9 C10 . . 1.371(5) no
    C10 C11 . . 1.380(5) no
    C11 C12 . . 1.387(4) no
    C3 H3A . . 0.9900 no
    C3 H3B . . 0.9900 no
    C4 H4A . . 0.9900 no
    C4 H4B . . 0.9900 no
    C5 H5A . . 0.9900 no
    C5 H5B . . 0.9900 no
    C6 H6A . . 0.9900 no
    C6 H6B . . 0.9900 no
    C8 H8 . . 0.9500 no
    C9 H9 . . 0.9500 no
    C10 H10 . . 0.9500 no
    C11 H11 . . 0.9500 no
    C12 H12 . . 0.9500 no
loop_
    _geom_angle_atom_site_label_1
    _geom_angle_atom_site_label_2
    _geom_angle_atom_site_label_3
    _geom_angle_site_symmetry_1
    _geom_angle_site_symmetry_2
    _geom_angle_site_symmetry_3
    _geom_angle
    _geom_angle_publ_flag
    C1 N1 C2 . . . 110.7(2) no
    C1 N1 C7 . . . 125.8(2) no
    C2 N1 C7 . . . 123.6(2) no
    N3 N2 C2 . . . 111.6(2) no
    N2 N3 C1 . . . 110.0(2) no
    S1 C1 N1 . . . 130.9(2) no
    S1 C1 N3 . . . 122.94(19) no
    N1 C1 N3 . . . 106.1(2) no
    N1 C2 N2 . . . 101.58(19) no
    N1 C2 C3 . . . 115.3(2) no
    N1 C2 C6 . . . 114.9(2) no
    N2 C2 C3 . . . 110.3(2) no
    N2 C2 C6 . . . 109.9(2) no
    C3 C2 C6 . . . 104.8(2) no
    C2 C3 C4 . . . 105.9(2) no
    C3 C4 C5 . . . 107.8(3) no
    C4 C5 C6 . . . 109.0(3) no
    C2 C6 C5 . . . 106.0(2) no
    N1 C7 C8 . . . 119.1(2) no
    N1 C7 C12 . . . 119.6(2) no
    C8 C7 C12 . . . 121.3(2) no
    C7 C8 C9 . . . 118.9(2) no
    C8 C9 C10 . . . 120.2(3) no
    C9 C10 C11 . . . 120.4(3) no
    C10 C11 C12 . . . 120.7(2) no
    C7 C12 C11 . . . 118.4(2) no
    C2 C3 H3A . . . 111.00 no
    C2 C3 H3B . . . 111.00 no
    C4 C3 H3A . . . 111.00 no
    C4 C3 H3B . . . 111.00 no
    H3A C3 H3B . . . 109.00 no
    C3 C4 H4A . . . 110.00 no
    C3 C4 H4B . . . 110.00 no
    C5 C4 H4A . . . 110.00 no
    C5 C4 H4B . . . 110.00 no
    H4A C4 H4B . . . 108.00 no
    C4 C5 H5A . . . 110.00 no
    C4 C5 H5B . . . 110.00 no
    C6 C5 H5A . . . 110.00 no
    C6 C5 H5B . . . 110.00 no
    H5A C5 H5B . . . 108.00 no
    C2 C6 H6A . . . 111.00 no
    C2 C6 H6B . . . 111.00 no
    C5 C6 H6A . . . 111.00 no
    C5 C6 H6B . . . 111.00 no
    H6A C6 H6B . . . 109.00 no
    C7 C8 H8 . . . 121.00 no
    C9 C8 H8 . . . 121.00 no
    C8 C9 H9 . . . 120.00 no
    C10 C9 H9 . . . 120.00 no
    C9 C10 H10 . . . 120.00 no
    C11 C10 H10 . . . 120.00 no
    C10 C11 H11 . . . 120.00 no
    C12 C11 H11 . . . 120.00 no
    C7 C12 H12 . . . 121.00 no
    C11 C12 H12 . . . 121.00 no
loop_
    _geom_torsion_atom_site_label_1
    _geom_torsion_atom_site_label_2
    _geom_torsion_atom_site_label_3
    _geom_torsion_atom_site_label_4
    _geom_torsion_site_symmetry_1
    _geom_torsion_site_symmetry_2
    _geom_torsion_site_symmetry_3
    _geom_torsion_site_symmetry_4
    _geom_torsion
    _geom_torsion_publ_flag
    C2 N1 C1 S1 . . . . 177.9(2) no
    C2 N1 C1 N3 . . . . -2.4(3) no
    C7 N1 C1 S1 . . . . -0.4(4) no
    C7 N1 C1 N3 . . . . 179.3(2) no
    C1 N1 C2 N2 . . . . 2.4(3) no
    C1 N1 C2 C3 . . . . 121.7(2) no
    C1 N1 C2 C6 . . . . -116.2(2) no
    C7 N1 C2 N2 . . . . -179.3(2) no
    C7 N1 C2 C3 . . . . -60.0(3) no
    C7 N1 C2 C6 . . . . 62.1(3) no
    C1 N1 C7 C8 . . . . -96.5(3) no
    C1 N1 C7 C12 . . . . 85.5(3) no
    C2 N1 C7 C8 . . . . 85.5(3) no
    C2 N1 C7 C12 . . . . -92.6(3) no
    C2 N2 N3 C1 . . . . 0.1(3) no
    N3 N2 C2 N1 . . . . -1.5(3) no
    N3 N2 C2 C3 . . . . -124.2(2) no
    N3 N2 C2 C6 . . . . 120.7(2) no
    N2 N3 C1 S1 . . . . -178.8(2) no
    N2 N3 C1 N1 . . . . 1.5(3) no
    N1 C2 C3 C4 . . . . 153.1(3) no
    N2 C2 C3 C4 . . . . -92.6(3) no
    C6 C2 C3 C4 . . . . 25.7(3) no
    N1 C2 C6 C5 . . . . -149.9(3) no
    N2 C2 C6 C5 . . . . 96.3(3) no
    C3 C2 C6 C5 . . . . -22.2(3) no
    C2 C3 C4 C5 . . . . -19.6(4) no
    C3 C4 C5 C6 . . . . 5.6(5) no
    C4 C5 C6 C2 . . . . 10.6(4) no
    N1 C7 C8 C9 . . . . -175.6(2) no
    C12 C7 C8 C9 . . . . 2.5(4) no
    N1 C7 C12 C11 . . . . 175.7(2) no
    C8 C7 C12 C11 . . . . -2.3(4) no
    C7 C8 C9 C10 . . . . -0.4(4) no
    C8 C9 C10 C11 . . . . -1.9(5) no
    C9 C10 C11 C12 . . . . 2.1(5) no
    C10 C11 C12 C7 . . . . 0.0(4) no
_iucr_refine_instructions_details
;
TITL  SKM036 in C2/c
CELL  0.71073  11.4780  12.0452  17.0439   90.000  101.306   90.000
ZERR    8.00   0.00120   0.00120   0.00170   0.0000   0.0014   0.0000
LATT 7
SYMM -X, Y, 1/2-Z
SFAC C  H  N  S
UNIT 96  104  24  8
REM Solution 1  R1  0.134  Rweak  0.005,  Alpha= 0.0717  in C2/c
REM Formula:  C12 N3 S
L.S. 8
BOND $H
ACTA 57.5
FMAP 2
PLAN 5
SIZE 0.12 0.13 0.15
DELU
TEMP -123
MPLA 5 C1 N1 C2 N2 N3 S1
MPLA C7 > C12
CONF
EQIV $1 -x+1/2, -y+3/2, -z+2
HTAB C8 S1_$1
EQIV $2 -x+1, -y+2, -z+2
HTAB C12 S1_$2
WGHT    0.067400    1.762500
BASF   0.12203
FVAR       0.39698
S1    4    0.335019    0.944347    1.035644    11.00000    0.04242    0.04134 =
         0.02539   -0.00625    0.01095    0.00486
N1    3    0.420665    0.808285    0.934311    11.00000    0.02253    0.02594 =
         0.01753    0.00111    0.00271    0.00263
N2    3    0.556567    0.715280    1.025586    11.00000    0.03180    0.04383 =
         0.02877    0.00688    0.00093    0.00381
N3    3    0.505006    0.782835    1.063151    11.00000    0.03410    0.04979 =
         0.02274    0.00438   -0.00060    0.00281
C1    1    0.416759    0.846975    1.006895    11.00000    0.02591    0.03313 =
         0.01806    0.00137    0.00295   -0.00353
C2    1    0.512228    0.723034    0.938781    11.00000    0.02274    0.02728 =
         0.02518    0.00363    0.00398    0.00427
C3    1    0.467973    0.609090    0.904717    11.00000    0.03219    0.02528 =
         0.03915    0.00286    0.00824    0.00109
AFIX  23
H3A   2    0.441292    0.563493    0.946195    11.00000   -1.20000
H3B   2    0.400792    0.617879    0.858872    11.00000   -1.20000
AFIX   0
C4    1    0.571546    0.555740    0.878399    11.00000    0.04177    0.04993 =
         0.10118   -0.02645    0.02595   -0.00467
AFIX  23
H4A   2    0.609690    0.501293    0.918915    11.00000   -1.20000
H4B   2    0.544799    0.516285    0.827071    11.00000   -1.20000
AFIX   0
C5    1    0.657544    0.645041    0.868560    11.00000    0.07037    0.04936 =
         0.10697   -0.01603    0.05976   -0.00793
AFIX  23
H5A   2    0.663976    0.650941    0.811629    11.00000   -1.20000
H5B   2    0.737087    0.627032    0.900339    11.00000   -1.20000
AFIX   0
C6    1    0.615038    0.752582    0.896334    11.00000    0.02428    0.03537 =
         0.03852    0.00450    0.01104    0.00217
AFIX  23
H6A   2    0.586888    0.802391    0.850319    11.00000   -1.20000
H6B   2    0.679847    0.790220    0.933782    11.00000   -1.20000
AFIX   0
C7    1    0.348595    0.845779    0.860651    11.00000    0.02432    0.02452 =
         0.01509   -0.00120    0.00298    0.00556
C8    1    0.245878    0.787642    0.828432    11.00000    0.02640    0.03038 =
         0.02907    0.00044    0.00379    0.00148
AFIX  43
H8    2    0.220525    0.727062    0.856604    11.00000   -1.20000
AFIX   0
C9    1    0.180746    0.819492    0.754310    11.00000    0.02899    0.04582 =
         0.03291   -0.00813   -0.00506    0.00749
AFIX  43
H9    2    0.110573    0.780200    0.731324    11.00000   -1.20000
AFIX   0
C10   1    0.217546    0.907520    0.714269    11.00000    0.04719    0.04661 =
         0.02013   -0.00059   -0.00037    0.02454
AFIX  43
H10   2    0.173996    0.927533    0.662916    11.00000   -1.20000
AFIX   0
C11   1    0.317352    0.967149    0.748081    11.00000    0.05236    0.03176 =
         0.02530    0.00761    0.01299    0.01418
AFIX  43
H11   2    0.340426    1.029518    0.720603    11.00000   -1.20000
AFIX   0
C12   1    0.384446    0.936968    0.821856    11.00000    0.03292    0.02660 =
         0.02522   -0.00012    0.00748    0.00267
AFIX  43
H12   2    0.453315    0.977868    0.845196    11.00000   -1.20000
AFIX   0
HKLF 5
REM   SKM036 in C2/c
REM R1 =  0.0588 for   21519 Fo > 4sig(Fo)  and  0.0807 for all   29725 data
REM    146 parameters refined using     44 restraints
END
WGHT      0.0674      1.7625
REM Highest difference peak  0.615,  deepest hole -0.645,  1-sigma level  0.074
Q1    1   0.5327  0.6014  0.8381  11.00000  0.05    0.62
Q2    1   0.6002  0.6772  0.8281  11.00000  0.05    0.61
Q3    1   0.5629  0.7457  0.9190  11.00000  0.05    0.33
Q4    1   0.2949  0.8308  0.8570  11.00000  0.05    0.33
Q5    1   0.4592  0.8330  1.0358  11.00000  0.05    0.31
;
