# Supplementary material for: 4-Phenyl-1,2,4-tri­aza­spiro­[4.4]non-1-ene-3-thione
Source: Acta Crystallogr Sect E Struct Rep Online. 2014 Mar 15;70(Pt 4):o433–4. doi: 10.1107/S1600536814005418 (PMC3998538; doi:10.1107/S1600536814005418)
Supplement: Supplementary file 2 [file e-70-0o433-Isup2.hkl]

#
# h,k,l, Fc-squared, Fo-squared, sigma(Fo-squared), status flag
#
data_I
_shelx_title '  SKM036 in C2/c'
_shelx_refln_list_code          4
_shelx_F_calc_maximum      251.09
_exptl_crystal_F_000       976.00
_reflns_d_resolution_high  0.7286

loop_
 _space_group_symop_operation_xyz
 'x, y, z'
 '-x, y, -z+1/2'
 'x+1/2, y+1/2, z'
 '-x+1/2, y+1/2, -z+1/2'
 '-x, -y, -z'
 'x, -y, z-1/2'
 '-x+1/2, -y+1/2, -z'
 'x+1/2, -y+1/2, z-1/2'

_cell_length_a    11.4780
_cell_length_b    12.0452
_cell_length_c    17.0439
_cell_angle_alpha  90.000
_cell_angle_beta  101.306
_cell_angle_gamma  90.000

_shelx_F_squared_multiplier     1.000

loop_
 _refln_index_h
 _refln_index_k
 _refln_index_l
 _refln_F_squared_calc
 _refln_F_squared_meas
 _refln_F_squared_sigma
 _refln_observed_status
  -2   0   0        780.29        897.70        50.38 o
   2   0   0        780.29        921.28        51.84 o
  -2   0   0        780.29        969.42        48.28 o
   2   0   0        780.29       1022.47        47.11 o
  -2   0   0        108.45        131.23        11.01 o
   2   0   0        108.45        125.66        10.81 o
  -2   0   0        108.45        119.76         9.97 o
   2   0   0        108.45        119.80         9.61 o
   2   0   0        108.45        135.28        10.75 o
   2   0   0        108.45        121.19         9.66 o
   4   0   0       3234.05       2933.86       138.04 o
   4   0   0       3234.05       2802.46       151.34 o
  -4   0   0       3234.05       2819.15       141.98 o
  -4   0   0       3234.05       2969.33       143.49 o
  -4   0   0       3234.05       2968.77       147.96 o
  -4   0   0        449.50        471.21        26.52 o
  -4   0   0        449.50        436.90        27.86 o
   4   0   0        449.50        403.87        26.60 o
   4   0   0        449.50        390.56        26.53 o
   4   0   0        449.50        430.07        28.24 o
   4   0   0        449.50        403.99        28.77 o
  -4   0   0        449.50        384.23        28.84 o
  -6   0   0        361.01        382.76        30.08 o
  -6   0   0        361.01        322.06        26.87 o
   6   0   0        361.01        320.55        26.46 o
   6   0   0        361.01        329.57        28.99 o
   6   0   0        361.01        339.85        25.74 o
   6   0   0        361.01        351.19        27.94 o
  -6   0   0       2597.43       2656.52       125.18 o
  -6   0   0       2597.43       2710.64       126.33 o
  -6   0   0       2597.43       2523.85       133.82 o
  -6   0   0       2597.43       2376.50       125.92 o
   6   0   0       2597.43       2263.21       120.90 o
   6   0   0       2597.43       2225.33       134.63 o
  -8   0   0         70.56         44.80        15.04 o
   8   0   0         70.56         59.81        13.58 o
   8   0   0         70.56         74.87        18.13 o
   8   0   0         70.56         92.95        20.28 o
  -8   0   0         70.56         61.16        15.68 o
  -8   0   0        507.67        451.77        34.34 o
  -8   0   0        507.67        450.12        40.76 o
   8   0   0        507.67        352.37        35.99 o
   8   0   0        507.67        380.81        29.90 o
  10   0   0        178.88        199.24        23.24 o
  10   0   0        178.88        154.48        29.04 o
 -10   0   0        178.88        211.81        26.87 o
 -10   0   0        178.88        131.14        29.06 o
  12   0   0       1918.46       1965.07       106.04 o
 -12   0   0       1918.46       1924.60       127.95 o
 -12   0   0       1918.46       2091.26       119.24 o
  12   0   0       1918.46       1767.30       126.30 o
 -14   0   0        121.87        136.69        30.53 o
  14   0   0        121.87        101.20        30.77 o
 -14   0   0        121.87        138.17        36.48 o
  14   0   0        121.87        125.54        19.63 o
  -1  -1   0        153.48        170.91        10.37 o
   1  -1   0        153.48        158.93        11.39 o
  -1  -1   0        153.48        171.93        10.75 o
   1  -1   0       1104.25       1312.92        62.56 o
   1  -1   0       1104.25       1184.84        57.22 o
  -1  -1   0       1104.25       1179.01        58.39 o
  -1  -1   0       1104.25       1160.59        59.93 o
   1  -1   0       1104.25       1197.41        59.62 o
   1   1   0       1104.25       1140.57        61.73 o
  -1   1   0       1104.25       1222.37        58.81 o
  -1   1   0       1104.25       1187.11        61.06 o
   1   1   0       1104.25       1294.24        57.46 o
  -1   1   0        153.48        150.05        11.40 o
   1   1   0        153.48        165.03        10.46 o
   1   1   0        153.48        157.41        11.15 o
   3  -1   0       2247.94       2491.06       117.25 o
  -3  -1   0       2247.94       2418.88       117.36 o
   3  -1   0       2247.94       2466.57       123.00 o
   3  -1   0       2247.94       2434.31       120.12 o
   3  -1   0       2247.94       2540.45       122.05 o
  -3  -1   0       2247.94       2383.79       118.49 o
   3  -1   0      16173.52      18465.63       790.83 o
   3  -1   0      16173.52      17467.96       851.02 o
  -3  -1   0      16173.52      16858.88       823.87 o
  -3  -1   0      16173.52      17578.69       809.89 o
  -3   1   0      16173.52      17441.51       810.12 o
  -3   1   0      16173.52      17036.42       823.14 o
   3   1   0      16173.52      17205.46       789.63 o
  -3   1   0      16173.52      17457.88       831.33 o
   3   1   0       2247.94       2541.24       117.18 o
   3   1   0       2247.94       2339.63       122.70 o
  -3   1   0       2247.94       2379.71       117.27 o
  -3   1   0       2247.94       2298.27       118.53 o
  -3   1   0       2247.94       2501.72       126.77 o
   3   1   0       2247.94       2516.91       119.86 o
   3   1   0       2247.94       2509.07       119.84 o
   3   1   0      16225.26      16734.70       816.59 o
   5  -1   0        101.21        104.34        18.12 o
   5  -1   0        101.21        115.78        13.94 o
  -5  -1   0        101.21        149.58        15.68 o
  -5  -1   0        101.21        117.31        16.97 o
  -5  -1   0        101.21        118.13        10.08 o
  -5   1   0         37.58         76.27        11.61 o
   5   1   0        101.21         74.42        11.93 o
  -5   1   0        101.21        137.31        15.44 o
  -5   1   0        101.21        130.59        18.41 o
   5   1   0        101.21        115.61        17.43 o
   7  -1   0       2149.42       2005.23       108.42 o
  -7  -1   0       2149.42       2247.90       114.62 o
  -7  -1   0       2149.42       2301.87       122.87 o
   7  -1   0       2149.42       2058.66       123.09 o
   7   1   0       2149.42       1959.59       107.41 o
  -7   1   0       2149.42       2166.80       121.09 o
  -7   1   0       2149.42       2322.40       115.45 o
  -7   1   0       2149.42       2220.28       114.62 o
   7   1   0       2149.42       1970.31       121.13 o
   9  -1   0         86.62        104.85        21.54 o
   9  -1   0         86.62         93.95        16.58 o
   9  -1   0         86.62         94.24        21.15 o
   9  -1   0        623.19        719.28        46.00 o
  -9  -1   0        623.19        705.93        56.70 o
  -9  -1   0        698.96        792.75        53.90 o
   9  -1   0        698.96        638.84        57.62 o
   9   1   0         86.62         72.16        19.97 o
   9   1   0         86.62        101.52        20.98 o
   9   1   0        698.96        738.20        58.97 o
  -9   1   0        623.19        688.65        56.41 o
   9   1   0        623.19        643.57        43.70 o
  -9   1   0        623.19        627.29        48.45 o
  11  -1   0        439.35        372.65        32.16 o
  11  -1   0        439.35        360.10        41.73 o
 -11  -1   0        439.35        351.18        42.74 o
 -11  -1   0        439.35        396.57        38.57 o
  11  -1   0         61.07         39.40        16.97 o
 -11  -1   0         61.07         30.95        15.90 o
  11   1   0         61.07         51.08        19.88 o
 -11   1   0         61.07         38.36        16.08 o
 -11   1   0         61.07         53.04        20.48 o
 -11   1   0        439.35        363.46        36.93 o
 -11   1   0        439.35        366.62        43.78 o
  11   1   0        439.35        343.37        30.44 o
  11   1   0        439.35        401.85        44.06 o
  13  -1   0        113.56        131.28        32.18 o
 -13  -1   0        113.56        161.64        33.38 o
 -13  -1   0        113.56        140.13        34.09 o
  13  -1   0        113.56        103.37        17.22 o
  13  -1   0         15.78         17.28        14.90 o
 -13  -1   0         15.78         15.65        12.23 o
  13   1   0         15.78         15.21        14.54 o
 -13   1   0         15.78         22.20        15.31 o
  13   1   0        113.56        114.52        18.16 o
 -13   1   0        113.56        132.59        33.55 o
  13   1   0        113.56        106.06        31.39 o
 -13   1   0        113.56        125.43        28.84 o
  15  -1   0         55.48         25.44        17.46 o
  15  -1   0          7.71          1.63        14.81 o
 -15  -1   0         67.74         -2.64        21.91 o
  15   1   0         55.48         16.53        16.73 o
 -15   1   0         67.74         26.50        25.06 o
   0  -2   0       8491.07       9238.12       439.84 o
   0  -2   0       8491.07       9559.00       424.06 o
   0  -2   0       8491.07       8623.07       433.67 o
   0  -2   0       8491.07      10126.52       456.41 o
   0   2   0       8491.07       9682.22       424.30 o
   0   2   0       8491.07       8754.03       445.60 o
  -2  -2   0       1478.93       1617.32        78.07 o
   2  -2   0       1478.93       1604.31        79.61 o
   2  -2   0       1478.93       1674.87        80.30 o
  -2  -2   0       1478.93       1604.86        78.61 o
   2  -2   0       1478.93       1591.55        83.53 o
  -2  -2   0       1478.93       1545.17        78.63 o
   2  -2   0       1478.93       1719.30        78.87 o
  -2  -2   0      10640.62      11438.73       548.81 o
  -2  -2   0      10640.62      11646.60       539.71 o
   2  -2   0      10640.64      11609.29       547.90 o
   2  -2   0      10640.64      11233.78       567.34 o
   2  -2   0      19197.55      21755.86       967.09 o
  -2   2   0      10640.64      11940.83       556.24 o
   2   2   0      10640.62      11835.94       526.87 o
  -2   2   0      10640.64      11523.44       527.63 o
  -2   2   0      10640.64      11518.93       540.41 o
   2   2   0       1478.93       1560.82        79.18 o
   2   2   0       1478.93       1499.32        82.12 o
   2   2   0       1478.93       1555.73        79.57 o
   2   2   0       1478.93       1631.84        77.90 o
  -2   2   0       1478.93       1635.53        85.15 o
  -2   2   0       1478.93       1588.64        79.73 o
   2   2   0      19197.54      20999.63      1038.93 o
   4  -2   0       4770.84       4668.84       222.20 o
  -4  -2   0       4770.84       4616.22       234.44 o
   4  -2   0       4770.84       4728.26       233.62 o
  -4  -2   0       4770.84       4859.83       228.06 o
   4  -2   0       4770.84       4555.24       241.74 o
   4  -2   0        663.09        689.90        43.55 o
  -4  -2   0        663.09        752.11        40.90 o
   4  -2   0        663.09        744.01        42.58 o
   4  -2   0        663.09        698.80        41.09 o
  -4  -2   0        663.09        713.99        43.33 o
   4  -2   0        663.09        688.88        42.17 o
  -4  -2   0        663.09        689.73        41.00 o
  -4   2   0       4770.84       4353.48       227.74 o
  -4   2   0       4770.84       4831.83       233.95 o
  -4   2   0       4770.84       5221.20       224.62 o
  -4   2   0       4770.84       4746.38       235.64 o
   4   2   0       4770.84       4867.81       222.23 o
  -4   2   0        663.09        771.47        41.60 o
  -4   2   0        663.09        812.35        47.52 o
   4   2   0        663.09        661.05        40.40 o
   4   2   0        663.09        694.68        38.51 o
   4   2   0        663.09        598.49        43.12 o
   4   2   0        663.09        683.93        41.23 o
   4   2   0       5141.82       5396.04       272.86 o
  -6  -2   0       1697.56       1827.10        97.87 o
   6  -2   0       1697.56       1800.88       107.02 o
  -6  -2   0       1697.56       2006.12        97.74 o
   6  -2   0       1697.56       1718.00        94.38 o
  -6  -2   0       1697.56       1784.77       104.48 o
   6  -2   0        235.94        263.58        24.73 o
   6  -2   0        235.94        250.66        24.49 o
  -6  -2   0        235.94        287.03        21.90 o
   6  -2   0        235.94        249.47        23.35 o
  -6  -2   0        235.94        239.43        22.35 o
  -6  -2   0        235.94        239.98        23.78 o
   6  -2   0        235.94        232.96        22.30 o
   6   2   0        235.94        227.48        22.04 o
  -6   2   0        235.94        275.08        21.55 o
   6   2   0        235.94        236.40        25.34 o
   6   2   0        235.94        261.26        19.65 o
  -6   2   0        235.94        255.97        25.56 o
  -6   2   0        235.94        269.27        23.73 o
   6   2   0        235.94        264.99        22.82 o
  -6   2   0       1697.56       1847.08        96.81 o
  -6   2   0       1697.56       1988.91        99.85 o
   6   2   0       1697.56       1821.51       106.36 o
  -6   2   0       1697.56       1868.63       101.59 o
  -6   2   0       1697.56       1847.12       103.84 o
   6   2   0       1697.56       1777.53        93.55 o
   8  -2   0       1312.13       1164.34        69.67 o
  -8  -2   0       1312.13       1292.28        74.51 o
   8  -2   0       1312.13       1180.34        81.87 o
  -8  -2   0       1312.13       1209.40        81.25 o
   8  -2   0        182.37        188.88        22.62 o
  -8  -2   0        182.37        146.46        21.17 o
   8  -2   0        182.37        141.36        19.92 o
   8  -2   0        182.37        201.60        22.93 o
  -8  -2   0        182.37        190.10        22.21 o
   8  -2   0        182.37        163.77        20.57 o
   8   2   0        182.37        182.23        24.36 o
  -8   2   0        182.37        165.22        23.24 o
   8   2   0        182.37        198.12        22.04 o
  -8   2   0        182.37        140.62        19.60 o
   8   2   0        182.37        191.53        21.82 o
  -8   2   0       1312.13       1264.42        75.04 o
   8   2   0       1312.13       1215.90        82.00 o
  -8   2   0       1312.13       1349.77        82.74 o
   8   2   0       1312.13       1165.72        68.49 o
  -8   2   0       1312.13       1316.24        76.90 o
 -10  -2   0        568.09        523.53        44.86 o
  10  -2   0        568.09        538.20        40.89 o
  10  -2   0        568.09        583.54        54.50 o
 -10  -2   0        568.09        475.71        51.30 o
  10   2   0        568.09        460.70        49.75 o
 -10   2   0        568.09        546.89        51.86 o
  10   2   0        568.09        567.78        40.37 o
 -10   2   0        568.09        573.26        47.06 o
 -12  -2   0         64.60         29.39        15.61 o
 -12  -2   0         64.60         57.26        22.62 o
  12  -2   0         64.60         45.50        14.41 o
  12  -2   0         64.60         76.74        24.16 o
 -12   2   0         64.60         31.58        18.07 o
  12   2   0         64.60         50.50        22.47 o
  12   2   0         64.60         46.93        12.04 o
 -12   2   0         64.60         59.35        20.33 o
 -14  -2   0         54.29          0.46        29.36 o
 -14  -2   0         54.29         58.39        23.39 o
  14  -2   0         54.29         10.90        23.16 o
  14  -2   0         54.29         35.71        14.88 o
 -14   2   0         54.29         45.03        34.37 o
 -14   2   0         54.29         58.93        24.64 o
  14   2   0         54.29         39.53        22.41 o
  14   2   0         54.29         31.63        14.85 o
   1  -3   0        130.71        219.50        16.22 o
  -1  -3   0        130.71        215.14        16.63 o
   1  -3   0        130.71        231.44        16.93 o
   1  -3   0        130.71        254.00        18.18 o
  -1  -3   0        130.71        223.65        18.61 o
  -1  -3   0        130.71        233.32        17.33 o
  -1  -3   0        130.71        252.26        17.79 o
   1  -3   0        130.71        260.16        19.85 o
  -1  -3   0         18.17         45.76         7.21 o
   1  -3   0         18.17         51.32        10.59 o
  -1  -3   0         18.17         39.96         7.72 o
   1  -3   0         18.17         34.49         7.70 o
   1  -3   0         18.17         33.31         7.33 o
  -1  -3   0         18.17         29.06         6.74 o
   1   3   0         18.17         36.39         7.78 o
   1   3   0         18.17         43.03         8.05 o
  -1   3   0         18.17         32.58         5.76 o
  -1   3   0         18.17         24.99         8.42 o
  -1   3   0         18.17         23.67         6.31 o
   1   3   0         18.17         32.36         7.97 o
   1   3   0         18.17         37.46         7.55 o
  -1   3   0        130.71        232.26        17.46 o
  -1   3   0        130.71        240.25        19.81 o
   1   3   0        130.71        238.39        17.06 o
  -1   3   0        130.71        257.63        18.18 o
   1   3   0        130.71        250.40        17.74 o
   1   3   0        130.71        235.33        18.48 o
   3  -3   0       7158.27       7589.16       339.67 o
   3  -3   0       7158.27       6830.39       343.97 o
  -3  -3   0       7158.26       6966.37       345.69 o
   3  -3   0       7158.27       7361.18       358.45 o
  -3  -3   0       7538.76       7271.84       356.76 o
  -3  -3   0       7538.76       7334.59       338.37 o
   3  -3   0       7538.77       6442.51       329.27 o
   3  -3   0        994.92        947.92        50.80 o
  -3  -3   0        994.92        964.36        48.54 o
  -3  -3   0        994.92        905.79        50.23 o
  -3  -3   0        994.92        924.33        50.27 o
  -3  -3   0        994.92        900.90        53.35 o
   3  -3   0        994.92        853.75        54.53 o
   3  -3   0        994.92       1009.04        51.59 o
   3  -3   0        994.92        922.20        52.00 o
   3   3   0        994.92        937.85        54.79 o
   3   3   0        994.92        950.12        51.71 o
   3   3   0        994.92        899.11        50.14 o
   3   3   0        994.92        953.29        53.26 o
  -3   3   0        994.92        921.74        50.65 o
  -3   3   0        994.92        965.23        56.27 o
  -3   3   0       7158.27       7353.37       344.97 o
  -3   3   0       7158.27       7126.97       340.09 o
  -3   3   0       7158.27       7418.03       332.37 o
  -3   3   0       7158.27       6863.71       350.42 o
   3   3   0       7158.26       7047.34       330.41 o
   3   3   0       7158.26       7090.11       341.50 o
   3   3   0       7538.76       7567.27       356.95 o
  -5  -3   0       6102.14       6143.28       321.29 o
  -5  -3   0       6102.14       6617.19       313.43 o
   5  -3   0       6102.15       6242.77       332.62 o
  -5  -3   0       6102.14       6944.61       307.37 o
   5  -3   0       6102.15       6660.59       306.15 o
   5   3   0       6102.14       6260.21       330.19 o
  -5   3   0       6102.15       6616.05       307.89 o
  -5   3   0       6102.15       6665.86       321.24 o
   5   3   0       6102.14       6047.36       304.01 o
  -5   3   0       6102.15       7223.61       316.22 o
  -5   3   0       6101.79       7047.72       349.07 o
   7  -3   0        789.24        710.22        44.77 o
  -7  -3   0        789.24        647.91        50.67 o
  -7  -3   0        789.24        716.80        46.77 o
   7  -3   0        789.24        612.24        51.17 o
  -7   3   0        789.24        709.00        51.83 o
  -7   3   0        789.24        760.08        48.24 o
  -7   3   0        789.24        676.62        49.04 o
   7   3   0        789.24        569.30        40.75 o
   7   3   0        789.24        683.48        51.00 o
  -9  -3   0        562.43        607.51        51.76 o
   9  -3   0        756.80        648.71        59.32 o
  -9  -3   0        756.80        706.50        51.75 o
   9  -3   0        756.80        680.18        48.72 o
   9  -3   0         78.17         91.56        20.79 o
   9  -3   0         78.17        100.01        22.10 o
   9   3   0         78.17         52.02        15.81 o
   9   3   0         78.17         87.00        22.46 o
   9   3   0        756.80        721.44        58.23 o
   9   3   0        562.43        522.83        38.18 o
  -9   3   0        562.43        509.33        47.57 o
  -9   3   0        562.43        498.77        42.70 o
  -9   3   0        562.43        604.03        47.42 o
 -11  -3   0         10.15         25.24        13.64 o
  11  -3   0         10.15         -9.59         9.59 o
  11  -3   0         10.15         -6.05         6.05 o
 -11  -3   0         10.15         -9.92         9.92 o
 -11  -3   0          1.41          4.97        11.84 o
  11  -3   0          1.41          2.42         9.27 o
 -11   3   0         10.15         -1.55        10.04 o
 -11   3   0         10.15         10.68         9.71 o
  11   3   0         10.15         -4.28        15.14 o
  11   3   0         10.15          0.02         7.49 o
  11   3   0          1.41          4.54        11.58 o
 -11   3   0          1.41        -12.22        12.33 o
 -11   3   0          1.41         -4.83         9.40 o
  13  -3   0         55.60         80.39        23.31 o
 -13  -3   0         55.60         50.00        19.11 o
  13  -3   0        400.06        389.39        34.64 o
 -13  -3   0        400.06        432.25        45.31 o
  13  -3   0        400.06        371.30        47.40 o
 -13  -3   0        400.06        415.01        51.68 o
 -13   3   0        400.06        311.26        44.31 o
 -13   3   0        400.06        314.21        37.12 o
  13   3   0        400.06        407.01        47.18 o
  13   3   0        400.06        332.80        31.13 o
 -13   3   0         55.60         54.49        20.45 o
  13   3   0         55.60         42.90        21.46 o
 -15  -3   0        167.48        191.54        34.35 o
 -15   3   0         13.93         37.18        13.16 o
   0  -4   0       2900.73       2598.27       126.37 o
   0  -4   0       2900.73       2645.50       128.92 o
   0  -4   0       2900.73       2578.27       128.94 o
   0  -4   0       2900.73       2660.72       136.22 o
   0   4   0       2900.73       2580.24       126.36 o
   0   4   0       2900.73       2636.40       133.07 o
   0   4   0       2900.73       2588.08       128.71 o
  -2  -4   0        214.06        185.91        16.30 o
   2  -4   0        214.06        183.99        16.73 o
   2  -4   0        214.06        201.51        17.62 o
  -2  -4   0        214.06        205.95        15.87 o
   2  -4   0        214.06        213.93        20.13 o
  -2  -4   0        214.06        221.01        16.95 o
  -2  -4   0       1586.14       1481.87        82.77 o
   2  -4   0       1586.14       1569.04        78.65 o
  -2  -4   0       1586.14       1572.80        77.17 o
   2  -4   0       1586.14       1428.55        77.64 o
  -2  -4   0       1586.14       1446.38        77.47 o
   2  -4   0       1586.14       1434.63        76.61 o
  -2  -4   0       1540.13       1359.17        75.75 o
   2  -4   0       1540.13       1398.22        80.25 o
  -2   4   0       1540.13       1376.24        79.75 o
   2   4   0       1540.13       1449.75        75.94 o
  -2   4   0       1540.13       1449.55        74.35 o
   2   4   0       1540.13       1440.78        74.10 o
  -2   4   0       1540.13       1510.45        76.23 o
   2   4   0       1540.13       1378.27        73.21 o
   2   4   0        214.06        192.07        17.32 o
  -2   4   0        214.06        210.28        19.44 o
   2   4   0        214.06        183.30        17.50 o
  -2   4   0        214.06        169.45        14.72 o
   4  -4   0         70.47         78.46        15.69 o
  -4  -4   0         70.47         70.74        12.93 o
   4  -4   0         70.47         70.40        11.84 o
  -4  -4   0         70.47         63.76         8.61 o
  -4  -4   0         70.47         71.50        13.63 o
   4  -4   0         70.47         69.57        11.93 o
  -4  -4   0         70.47         63.91        10.71 o
   4  -4   0         70.47         68.43        11.03 o
   4  -4   0        506.99        501.90        38.16 o
   4  -4   0        506.99        473.80        32.56 o
  -4  -4   0        506.99        492.71        32.93 o
   4  -4   0        506.99        422.16        33.10 o
  -4  -4   0        506.99        406.89        33.92 o
  -4  -4   0        506.99        495.63        36.72 o
  -4  -4   0        506.99        503.34        32.59 o
   4  -4   0        509.49        521.41        36.23 o
  -4   4   0        506.99        541.95        34.36 o
   4   4   0        506.99        478.45        31.43 o
  -4   4   0        506.99        474.84        34.07 o
  -4   4   0        506.99        403.15        35.69 o
  -4   4   0        506.99        495.06        33.89 o
   4   4   0        506.99        504.20        26.27 o
   4   4   0        509.49        565.30        40.56 o
   4   4   0         70.47         67.32        11.26 o
  -4   4   0         70.47         70.58        10.34 o
   4   4   0         70.47         62.28        10.41 o
   4   4   0         70.47         62.24        13.07 o
   4   4   0         70.47         80.54        16.17 o
  -4   4   0         70.47         66.77        15.63 o
   6  -4   0          0.24         -5.40         5.40 o
   6  -4   0          0.24         -2.75         6.44 o
  -6  -4   0          0.24          2.08         6.38 o
  -6  -4   0          0.24          8.91         6.46 o
   6  -4   0          0.24          7.23         7.87 o
  -6  -4   0          0.24         -5.31         5.31 o
   6  -4   0          0.24          1.25         5.84 o
  -6  -4   0          0.24         -3.47         3.47 o
  -6  -4   0          1.74          9.34         8.13 o
  -6  -4   0          1.74         -5.92         5.93 o
   6  -4   0          1.74         -2.16         7.86 o
   6  -4   0          1.74          1.86         6.21 o
   6  -4   0          1.74          1.04         5.61 o
  -6   4   0          0.24          9.35         5.81 o
   6   4   0          0.24          3.16         3.60 o
   6   4   0          0.24         -6.18         6.18 o
   6   4   0          0.24         -4.89         4.89 o
  -6   4   0          0.24          2.93        10.02 o
   6   4   0          0.24          7.14         8.06 o
  -6   4   0          0.24         -1.31         5.90 o
  -6   4   0          1.74         14.64        10.50 o
   6   4   0          1.74         -0.80         4.80 o
  -6   4   0          1.74          0.76         7.22 o
  -6   4   0          1.74          9.09         7.10 o
   6   4   0          1.74         -4.45         6.03 o
  -6   4   0          1.74         -2.59         7.15 o
   8  -4   0         51.98         53.04        15.47 o
  -8  -4   0         51.98         43.98        14.88 o
   8  -4   0         51.98        105.47        22.68 o
  -8  -4   0         51.98         27.43        11.36 o
   8  -4   0         51.98         59.01        15.81 o
   8  -4   0         51.98         55.00        16.76 o
  -8  -4   0        373.98        352.48        37.71 o
   8  -4   0        373.98        351.79        30.37 o
   8  -4   0        373.98        281.98        35.09 o
  -8  -4   0        460.17        425.97        37.01 o
   8   4   0        373.98        298.99        33.73 o
  -8   4   0        373.98        328.99        34.97 o
   8   4   0        373.98        361.17        28.78 o
  -8   4   0        373.98        350.13        32.78 o
  -8   4   0        373.98        359.38        36.00 o
   8   4   0         51.98         48.56        14.35 o
  -8   4   0         51.98         67.68        20.10 o
   8   4   0         51.98         47.60        17.69 o
 -10  -4   0        110.70         79.98        27.41 o
 -10  -4   0        110.70         67.42        19.36 o
  10  -4   0        110.70         79.45        19.45 o
  10  -4   0        110.70        125.94        30.19 o
  10   4   0        110.70         41.28        23.25 o
 -10   4   0        110.70         74.34        20.75 o
  10   4   0        110.70         76.23        16.45 o
 -10   4   0        110.70         93.79        24.26 o
  12  -4   0        177.35        143.08        21.44 o
 -12  -4   0        177.35        240.82        37.65 o
  12  -4   0        177.35        229.74        36.63 o
 -12  -4   0        177.35        206.02        28.86 o
  12   4   0        177.35        189.97        33.98 o
 -12   4   0        177.35        190.42        28.62 o
  12   4   0        177.35        174.43        21.41 o
 -12   4   0        177.35        154.55        30.44 o
 -14  -4   0         58.05         42.02        30.74 o
  14  -4   0         58.05         53.85        28.76 o
 -14  -4   0         58.05         42.94        27.21 o
  14  -4   0         58.05         26.49        16.78 o
 -14   4   0         58.05         47.23        31.33 o
  14   4   0         58.05         42.74        14.55 o
  14   4   0         58.05         50.95        27.73 o
   1  -5   0       1238.08       1453.36        86.65 o
  -1  -5   0       1238.08       1556.19        81.45 o
  -1  -5   0       1238.08       1494.41        85.91 o
  -1  -5   0       1238.08       1486.32        79.65 o
   1  -5   0       1238.08       1572.10        80.14 o
   1  -5   0       1238.08       1541.13        81.29 o
  -1  -5   0       1238.08       1490.82        80.63 o
   1  -5   0       1238.08       1522.07        80.51 o
  -1  -5   0        172.08        194.84        17.46 o
   1  -5   0        172.08        203.39        20.76 o
  -1  -5   0        172.08        218.83        18.94 o
   1  -5   0        172.08        215.34        18.71 o
  -1  -5   0        172.08        202.89        18.43 o
   1  -5   0        172.08        178.60        17.57 o
   1   5   0        172.08        225.76        20.34 o
  -1   5   0        172.08        203.12        17.72 o
   1   5   0        172.08        223.59        18.52 o
  -1   5   0        172.08        201.48        20.81 o
   1   5   0        172.08        190.73        17.74 o
  -1   5   0        172.08        191.42        17.86 o
  -1   5   0        172.08        209.20        16.65 o
   1   5   0        172.08        204.66        18.33 o
   1   5   0       1238.08       1592.85        80.60 o
   1   5   0       1238.08       1514.98        83.04 o
  -1   5   0       1238.08       1547.99        86.43 o
  -1   5   0       1238.08       1464.77        80.20 o
  -1   5   0       1238.08       1593.62        82.53 o
   1   5   0       1238.08       1607.19        81.90 o
  -3  -5   0        187.39        261.08        23.31 o
   3  -5   0        187.39        237.32        25.14 o
   3  -5   0        187.39        265.26        22.31 o
  -3  -5   0        218.74        256.73        22.21 o
  -3  -5   0        218.74        229.33        25.09 o
  -3  -5   0        218.74        270.02        23.30 o
   3  -5   0        218.74        238.64        23.23 o
   3  -5   0        218.74        281.98        24.09 o
   3  -5   0         26.04         50.32        12.02 o
  -3  -5   0         26.04         46.71        10.60 o
  -3  -5   0         26.04         48.39        10.99 o
   3  -5   0         26.04         28.72        11.67 o
   3  -5   0         26.04         50.54        12.57 o
   3  -5   0         26.04         31.96         8.78 o
  -3  -5   0         26.04         36.45         8.93 o
  -3   5   0        187.39        250.28        22.64 o
   3   5   0        187.39        255.11        19.43 o
   3   5   0        187.39        248.14        21.44 o
  -3   5   0        187.39        220.54        24.79 o
   3   5   0        187.39        269.63        23.42 o
  -3   5   0        187.39        248.37        22.28 o
   3   5   0         26.04         44.93        11.41 o
  -3   5   0         26.04         23.43        11.07 o
   3   5   0         26.04         30.61        10.00 o
  -3   5   0         26.04         31.57         8.50 o
  -5  -5   0         38.49         51.02        14.78 o
   5  -5   0         38.49         62.66        12.50 o
   5  -5   0         38.49         53.84        13.37 o
   5  -5   0         38.49         63.06        14.69 o
   5  -5   0         38.49         59.05        18.56 o
  -5  -5   0         38.49         65.72        14.11 o
  -5  -5   0         38.49         69.56        15.18 o
  -5   5   0         38.49         80.58        14.08 o
  -5   5   0         38.49         60.46        18.24 o
   5   5   0         38.49         69.06        15.85 o
   5   5   0         38.49         56.18        12.09 o
  -5   5   0         38.49         30.27        14.43 o
  -5   5   0         38.49         56.19        14.08 o
  -7  -5   0        211.76        209.22        24.24 o
  -7  -5   0        211.76        193.90        27.63 o
   7  -5   0        211.76        211.41        30.32 o
   7  -5   0        211.76        152.97        20.55 o
  -7  -5   0        211.76        176.58        26.95 o
  -7   5   0        211.76        230.12        26.08 o
  -7   5   0        211.76        206.21        26.86 o
   7   5   0        211.76        162.47        23.82 o
   7   5   0        211.76        218.34        22.00 o
  -7   5   0        211.76        148.75        25.54 o
   9  -5   0        104.40         82.35        27.21 o
   9  -5   0        104.40         86.15        19.82 o
  -9  -5   0        104.40         96.36        22.66 o
  -9  -5   0         14.46          5.62         9.26 o
   9  -5   0         14.46          7.94        10.84 o
   9  -5   0         14.46         11.67        12.66 o
  -9  -5   0        104.03        147.73        30.90 o
   9   5   0        104.03        124.61        17.78 o
  -9   5   0        104.03        139.64        24.71 o
  -9   5   0        104.03        114.12        19.89 o
  -9   5   0        104.03         96.00        24.52 o
   9   5   0        104.40         86.57        23.90 o
   9   5   0         14.46          3.55        10.79 o
  11  -5   0          2.27          9.79        16.19 o
 -11  -5   0          2.27         -4.78         8.89 o
  11  -5   0          2.27          0.35         8.98 o
 -11  -5   0          2.27         -7.82        12.55 o
 -11  -5   0          0.32         -2.90         8.66 o
  11  -5   0          0.32         10.13        13.16 o
 -11   5   0          0.32          4.24        11.08 o
 -11   5   0          0.32          1.01         9.76 o
  11   5   0          0.32         -0.44        13.10 o
  11   5   0          2.27          2.01        12.25 o
 -11   5   0          2.27         -2.87        12.31 o
  11   5   0          2.27          7.12         6.83 o
 -11   5   0          2.27          0.67         9.29 o
 -13  -5   0         57.55         12.24        15.77 o
 -13  -5   0         57.55         49.92        19.70 o
  13  -5   0         57.55         53.91        16.15 o
  13  -5   0         57.55         81.57        28.12 o
 -13  -5   0          8.00         22.87        12.17 o
 -13   5   0          8.00          6.81        11.17 o
 -13   5   0          8.00          6.80        16.46 o
  13   5   0          8.00          7.87        15.69 o
  13   5   0         57.55         53.50        21.27 o
 -13   5   0         57.55         21.85        19.65 o
  13   5   0         57.55         31.23        11.61 o
 -13   5   0         57.55         20.71        15.76 o
   0  -6   0       2029.39       2125.64       111.17 o
   0  -6   0       2029.39       2178.17       119.11 o
   0  -6   0       2029.39       2274.40       111.33 o
   0  -6   0       2029.39       2104.51       111.59 o
   0   6   0       2029.39       2067.59       115.79 o
   0   6   0       2029.39       2186.36       112.52 o
   0   6   0       2029.39       2185.09       110.65 o
  -2  -6   0       1286.24       1473.11        76.99 o
  -2  -6   0       1286.24       1283.39        82.29 o
  -2  -6   0       1286.24       1333.33        77.71 o
  -2  -6   0       1286.24       1511.08        78.53 o
   2  -6   0       1286.24       1434.01        77.76 o
   2  -6   0       1286.24       1293.56        75.96 o
   2  -6   0       1286.24       1591.41        79.57 o
   2  -6   0         13.72         48.75        14.01 o
  -2  -6   0         13.72         38.47        10.74 o
   2  -6   0         13.72         49.66        11.94 o
   2  -6   0         13.72         28.98        10.17 o
   2  -6   0         98.69        174.97        21.32 o
   2   6   0         98.69        159.83        17.88 o
   2   6   0         98.69        180.87        18.35 o
  -2   6   0         98.69        124.70        16.70 o
  -2   6   0         98.69        158.43        20.82 o
  -2   6   0         98.69        166.20        18.43 o
   2   6   0         98.69        152.46        17.11 o
   4  -6   0        600.11        674.89        43.85 o
   4  -6   0        600.11        565.58        46.53 o
  -4  -6   0        600.11        629.43        45.06 o
   4  -6   0        600.11        642.09        43.25 o
  -4  -6   0        600.11        572.96        41.45 o
  -4  -6   0        600.11        635.39        46.35 o
  -4  -6   0        600.11        659.17        42.73 o
  -4  -6   0         83.41         69.00        14.73 o
   4  -6   0         83.41         78.03        13.36 o
  -4  -6   0         83.41         99.79        13.32 o
  -4  -6   0         83.41         99.10        12.14 o
   4  -6   0         83.41         79.98        11.89 o
   4  -6   0         83.41        102.78        18.72 o
   4  -6   0         83.41         45.14        15.07 o
   4  -6   0        600.47        607.70        42.24 o
   4   6   0         83.41         93.08        14.46 o
   4   6   0         83.41         81.19        13.72 o
   4   6   0         83.41         62.51        15.39 o
   4   6   0         83.41         77.35        13.95 o
  -4   6   0         83.41         88.50        19.67 o
  -4   6   0         83.41         85.01        12.30 o
  -4   6   0        600.11        657.95        44.74 o
   4   6   0        600.11        592.30        40.80 o
  -4   6   0        600.11        570.21        42.35 o
   4   6   0        600.11        660.06        38.00 o
  -4   6   0        600.11        560.71        46.92 o
   6  -6   0          4.86          9.98         8.29 o
   6  -6   0          4.86         -4.67         6.24 o
   6  -6   0          4.86         -2.29         7.77 o
   6  -6   0          4.86          3.79        10.72 o
  -6  -6   0          4.86         -4.35         6.26 o
  -6  -6   0          4.86         13.32         9.54 o
   6  -6   0         35.00         43.68        16.80 o
  -6  -6   0         35.00         51.46        14.92 o
  -6  -6   0         35.00         37.86        14.07 o
   6  -6   0         35.00         59.31        14.64 o
   6  -6   0         35.00         23.88        12.20 o
  -6  -6   0         35.00         69.52        19.09 o
  -6   6   0         35.00         33.66        13.58 o
  -6   6   0         35.00         41.31        13.90 o
   6   6   0         35.00         56.89        13.22 o
  -6   6   0         35.00         48.08        17.59 o
   6   6   0         35.00         36.21        14.50 o
   6   6   0          4.86          3.31         7.77 o
  -6   6   0          4.86         12.98        10.15 o
  -6   6   0          4.86          2.90        11.03 o
   6   6   0          4.86          0.68         9.39 o
   6   6   0          4.86          2.30         7.70 o
   6   6   0          4.86         23.36        10.98 o
   8  -6   0        549.93        698.58        57.82 o
  -8  -6   0        549.93        638.41        54.52 o
  -8  -6   0         76.43         80.45        19.65 o
   8  -6   0         76.43         79.30        21.53 o
   8  -6   0         76.43         82.82        19.45 o
   8  -6   0         76.43         74.86        19.03 o
  -8  -6   0         76.43         92.16        21.23 o
  -8  -6   0        985.15       1008.53        75.96 o
  -8  -6   0        985.15       1027.79        68.50 o
   8  -6   0        985.15       1028.35        67.11 o
   8   6   0        549.93        657.11        55.03 o
  -8   6   0        549.93        548.48        49.79 o
  -8   6   0        549.93        576.75        48.55 o
  -8   6   0        549.93        626.26        54.81 o
   8   6   0        549.93        648.65        44.71 o
  -8   6   0         76.43        108.14        27.01 o
   8   6   0         76.43         68.35        22.03 o
 -10  -6   0         66.91         16.55        19.87 o
  10  -6   0         66.91         54.88        19.02 o
 -10  -6   0         66.91         76.89        28.83 o
  10  -6   0         66.91         62.79        25.58 o
 -10  -6   0         66.91         49.43        19.96 o
 -10   6   0         66.91         67.76        25.99 o
  10   6   0         66.91         48.64        24.06 o
 -10   6   0         66.91         49.00        20.82 o
  10   6   0         66.91         29.07        15.56 o
 -10   6   0         66.91         13.10        17.53 o
 -12  -6   0        215.30        192.32        34.89 o
  12  -6   0        215.30        166.99        36.74 o
 -12  -6   0        215.30        192.70        29.47 o
 -12  -6   0        215.30        212.77        38.88 o
  12  -6   0        215.30        243.63        28.78 o
  12   6   0        215.30        260.99        38.81 o
 -12   6   0        215.30        220.01        32.41 o
 -12   6   0        215.30        223.57        33.30 o
  12   6   0        215.30        211.70        24.26 o
 -14  -6   0         84.34        131.77        28.73 o
 -14  -6   0         84.34        129.90        37.25 o
  14   6   0         84.34         65.59        27.18 o
 -14   6   0         84.34        102.58        34.25 o
  -1  -7   0          2.84         -3.75         4.83 o
   1  -7   0          2.84          1.42         8.15 o
  -1  -7   0          2.84          5.59         8.24 o
   1  -7   0          2.84          2.81         5.69 o
   1  -7   0          2.84          3.08         6.46 o
  -1  -7   0          2.84         -2.89         3.89 o
   1  -7   0         20.43         -3.23         5.08 o
  -1  -7   0         20.43          3.90         7.23 o
   1  -7   0         20.43         22.94        11.95 o
  -1  -7   0         20.43         20.62        10.33 o
  -1  -7   0         20.43          0.66         5.69 o
   1  -7   0         20.43         20.85         9.56 o
   1  -7   0         20.43         27.86        10.19 o
  -1  -7   0         20.43         13.35         7.80 o
  -1   7   0         20.43          7.45         7.79 o
  -1   7   0         20.43         11.81         7.92 o
   1   7   0         20.43          8.06         9.17 o
   1   7   0         20.43          1.99         6.45 o
   1   7   0         20.43          6.89         7.72 o
  -1   7   0         20.43          1.94         9.84 o
   1   7   0          2.84         -1.52         5.74 o
   1   7   0          2.84         -2.11         7.93 o
   1   7   0          2.84          5.48         6.11 o
   1   7   0          2.84          5.56         5.89 o
  -1   7   0          2.84         16.05         7.83 o
  -1   7   0          2.84         -2.01         4.88 o
  -1   7   0          2.84         -2.02         6.69 o
  -1   7   0          2.84          3.78         6.99 o
  -3  -7   0       2079.98       1923.85       105.93 o
   3  -7   0       2079.98       1870.87       112.35 o
  -3  -7   0        289.09        279.39        24.51 o
   3  -7   0        289.09        248.77        28.42 o
  -3  -7   0        289.09        276.06        24.37 o
  -3  -7   0        289.09        250.96        25.00 o
   3  -7   0        289.09        338.40        27.75 o
   3  -7   0        289.09        261.38        25.36 o
  -3  -7   0       2257.96       2104.87       114.13 o
   3  -7   0       2257.96       1886.62       112.66 o
  -3  -7   0       2257.96       2247.43       113.56 o
   3  -7   0       2257.96       2295.28       116.45 o
   3  -7   0       2257.96       2199.95       113.87 o
  -3  -7   0       2257.96       2128.07       122.25 o
   3   7   0        289.09        282.06        26.71 o
  -3   7   0        289.09        300.58        30.43 o
   3   7   0        289.09        242.32        24.47 o
  -3   7   0        289.09        284.14        22.75 o
   3   7   0       2079.98       1723.52       100.28 o
  -3   7   0       2079.98       1762.56       110.97 o
  -3   7   0       2079.98       2016.66       106.64 o
  -3   7   0       2079.98       2083.41       105.44 o
   3   7   0       2079.98       1995.46       103.50 o
  -5  -7   0        219.11        213.01        23.11 o
   5  -7   0        219.11        180.85        23.16 o
   5  -7   0        219.11        193.00        22.73 o
  -5  -7   0        219.11        217.92        26.73 o
  -5  -7   0        219.11        264.12        29.46 o
   5  -7   0        219.11        182.07        28.38 o
   5   7   0        219.11        180.77        21.76 o
  -5   7   0        219.11        201.69        23.82 o
  -5   7   0        219.11        251.06        27.48 o
  -5   7   0        219.11        202.18        25.05 o
  -5   7   0        219.11        230.76        29.80 o
   7  -7   0       1053.51        939.46        63.37 o
  -7  -7   0       1053.51        993.59        71.49 o
   7  -7   0       1053.51       1033.33        75.76 o
  -7  -7   0       1053.51        951.03        64.95 o
  -7  -7   0       1053.51       1174.53        75.54 o
  -7   7   0       1053.51       1019.08        69.03 o
   7   7   0       1053.51        899.39        69.28 o
  -7   7   0       1053.51        952.78        67.34 o
   7   7   0       1053.51        948.32        61.18 o
  -7   7   0       1053.51       1050.75        75.36 o
  -9  -7   0          1.02          2.11         9.42 o
   9  -7   0          1.02          9.04        13.16 o
  -9  -7   0         45.22         59.65        20.75 o
   9  -7   0         45.22         49.75        19.77 o
  -9  -7   0         45.22         49.07        26.10 o
   9  -7   0         45.22         18.62        24.82 o
  -9  -7   0          7.34         22.32        15.55 o
   9   7   0          1.02          6.12        13.06 o
  -9   7   0          7.34          2.79        12.30 o
  -9   7   0          7.34         21.48        15.59 o
   9   7   0          7.34         14.27        10.58 o
  -9   7   0         45.22         41.99        20.60 o
   9   7   0         45.22         76.64        24.93 o
 -11  -7   0         28.30         29.33        15.45 o
  11  -7   0         28.30         41.36        20.46 o
 -11  -7   0        203.59        156.65        36.07 o
 -11  -7   0        203.59        207.91        36.28 o
 -11  -7   0        203.59        245.21        32.40 o
  11  -7   0        203.59        239.15        28.90 o
  11  -7   0        203.59        177.05        41.10 o
 -11   7   0        203.59        246.62        37.35 o
 -11   7   0        203.59        263.66        36.45 o
 -11   7   0        203.59        261.50        39.89 o
  11   7   0        203.59        206.11        24.15 o
  11   7   0        203.59        221.32        35.91 o
 -11   7   0         28.30         15.28        15.06 o
 -11   7   0         28.30         43.92        24.32 o
  11   7   0         28.30         19.43        18.91 o
 -13  -7   0         71.63         70.42        25.33 o
 -13  -7   0         71.63         73.63        28.64 o
  13  -7   0         71.63         59.59        25.29 o
 -13  -7   0         71.63         34.85        18.33 o
  13  -7   0         71.63         45.57        15.33 o
 -13  -7   0          9.96         -1.26         8.40 o
  13   7   0         71.63         34.31        13.73 o
  13   7   0         71.63         58.37        21.71 o
 -13   7   0         71.63         23.08        18.97 o
  13   7   0          9.96         13.47        15.20 o
 -13   7   0          9.96         13.33        15.40 o
   0  -8   0       5369.74       5675.66       278.48 o
   0  -8   0       5369.74       5597.71       294.02 o
   0  -8   0       5369.74       5519.48       277.49 o
   0  -8   0       5369.74       5873.56       273.73 o
   0   8   0       5369.74       5889.60       279.48 o
   0   8   0       5369.74       5391.27       272.04 o
   0   8   0       5369.74       5680.24       287.61 o
   2  -8   0         77.71         91.85        15.66 o
   2  -8   0         77.71        103.88        21.68 o
  -2  -8   0         77.71         93.99        18.36 o
   2  -8   0         77.71         83.53        17.01 o
   2  -8   0        575.21        663.76        46.12 o
   2  -8   0        575.21        585.39        42.17 o
  -2  -8   0        575.21        597.57        43.84 o
   2  -8   0        575.21        675.09        51.29 o
  -2  -8   0        575.21        635.75        44.95 o
  -2  -8   0        575.21        650.00        45.01 o
   2  -8   0        575.21        598.17        44.43 o
  -2  -8   0        575.21        604.12        48.80 o
   2   8   0        559.11        619.00        44.54 o
   2   8   0        559.11        620.69        43.89 o
  -2   8   0        559.11        620.72        50.12 o
  -2   8   0        575.21        570.27        45.28 o
  -2   8   0        575.21        603.05        45.58 o
   4  -8   0        566.75        595.37        50.45 o
  -4  -8   0        566.75        650.51        45.41 o
  -4  -8   0        566.75        569.48        47.86 o
  -4  -8   0        566.75        625.97        46.75 o
   4  -8   0        566.75        607.83        43.29 o
  -4  -8   0         78.77         90.87        15.90 o
   4  -8   0         78.77         96.41        22.43 o
   4  -8   0         78.77        111.16        21.75 o
  -4  -8   0         78.77         71.26        16.16 o
   4  -8   0        568.82        563.73        44.63 o
   4   8   0        566.75        529.52        41.56 o
  -4   8   0        566.75        601.83        45.71 o
  -4   8   0        566.75        524.10        49.31 o
  -4   8   0        566.75        593.69        45.80 o
  -4   8   0         78.77         94.66        22.90 o
   4   8   0         78.77         82.47        18.36 o
   4   8   0         78.77        108.43        20.04 o
   4   8   0         78.77        104.84        18.12 o
   4   8   0         78.77         69.68        18.47 o
   6  -8   0          9.70         -1.00         8.44 o
  -6  -8   0          9.70         10.84        11.35 o
   6  -8   0          9.70         23.17        14.57 o
  -6  -8   0         69.78         41.78        15.80 o
   6  -8   0         69.78         74.77        19.34 o
  -6  -8   0         69.78         69.87        19.91 o
   6  -8   0         69.78         71.52        17.90 o
   6  -8   0         69.78         41.68        19.06 o
  -6  -8   0         69.78         57.44        18.82 o
  -6   8   0         69.78         56.15        22.02 o
   6   8   0         69.78         73.77        17.58 o
  -6   8   0         69.78         53.17        17.20 o
  -6   8   0         69.78         86.61        22.42 o
  -6   8   0          9.70         17.45        11.51 o
   6   8   0          9.70         22.13        13.90 o
   6   8   0          9.70         -1.08         8.03 o
  -6   8   0          9.70         -0.59        12.21 o
   6   8   0          9.70          8.91        11.96 o
  -8  -8   0        678.08        634.89        56.37 o
  -8  -8   0        678.08        506.77        46.81 o
   8  -8   0        678.08        719.51        54.57 o
   8  -8   0        678.08        573.37        56.91 o
   8  -8   0        678.08        614.92        48.02 o
  -8  -8   0        745.63        594.57        55.66 o
  -8  -8   0         94.25         56.23        18.36 o
   8  -8   0         94.25         42.34        20.37 o
   8  -8   0         94.25         98.90        23.38 o
  -8   8   0         94.25        128.89        32.05 o
   8   8   0         94.25         75.95        23.56 o
   8   8   0        678.08        558.07        53.51 o
  -8   8   0        678.08        556.51        56.09 o
  -8   8   0        678.08        551.68        49.26 o
   8   8   0        678.08        646.53        45.68 o
  -8   8   0        678.08        637.38        52.53 o
 -10  -8   0         88.95         68.14        21.68 o
 -10  -8   0         88.95        100.95        28.90 o
  10  -8   0         88.95         83.17        29.78 o
  10  -8   0         88.95         93.89        22.28 o
 -10  -8   0         88.95         35.50        27.59 o
 -10   8   0         88.95         73.58        31.47 o
 -10   8   0         88.95         83.20        24.41 o
  10   8   0         88.95         65.60        17.44 o
 -12  -8   0        557.69        625.64        61.59 o
  12  -8   0        557.69        573.36        48.80 o
 -12  -8   0        557.69        500.23        51.80 o
  12  -8   0        557.69        565.68        62.53 o
 -12  -8   0        557.69        603.04        63.11 o
  12   8   0        557.69        496.00        42.04 o
  12   8   0        557.69        604.98        60.24 o
   1  -9   0        385.62        392.24        34.17 o
  -1  -9   0        385.61        432.46        35.49 o
   1  -9   0        385.62        463.71        40.08 o
  -1  -9   0        385.61        392.90        36.09 o
  -1  -9   0       2774.44       2929.16       153.17 o
   1  -9   0       2774.44       3131.70       167.33 o
   1  -9   0       2774.44       2964.44       153.63 o
   1  -9   0       2774.44       2965.94       155.24 o
  -1  -9   0       2774.44       2959.93       165.68 o
   1  -9   0       2774.44       3096.34       154.30 o
  -1  -9   0       2774.44       2858.96       154.43 o
  -1  -9   0       2774.44       2817.25       155.01 o
  -1   9   0        385.62        391.33        31.55 o
  -1   9   0        385.62        429.33        34.49 o
   1   9   0        385.61        422.85        36.05 o
   1   9   0        385.61        412.51        33.38 o
  -1   9   0        385.62        424.83        39.79 o
   1   9   0        385.61        373.31        36.62 o
   1   9   0        385.61        419.07        34.92 o
  -1   9   0        385.62        429.16        35.31 o
  -1   9   0       2774.44       2758.59       152.21 o
  -1   9   0       2774.44       2959.10       163.98 o
   1   9   0       2774.44       2997.17       153.76 o
   1   9   0       2774.44       2895.55       160.08 o
   3  -9   0       1101.33       1014.85        67.09 o
   3  -9   0       1101.33        971.24        75.34 o
  -3  -9   0       1116.64       1193.51        72.86 o
   3  -9   0       1116.65       1040.33        70.77 o
  -3  -9   0       1116.64       1086.27        71.14 o
  -3  -9   0       1116.64       1188.06        78.35 o
  -3  -9   0        153.07        183.92        22.02 o
   3  -9   0        153.07        155.69        22.08 o
  -3  -9   0        153.07        152.10        21.43 o
   3  -9   0        153.07        165.05        25.34 o
  -3   9   0       1101.33       1119.89        74.80 o
   3   9   0       1101.33       1122.70        69.79 o
  -3   9   0       1101.33       1168.94        72.51 o
  -3   9   0       1101.33       1197.69        80.45 o
   3   9   0       1101.33       1268.11        71.47 o
  -3   9   0        153.07        154.69        25.11 o
  -5  -9   0        132.06         82.13        20.88 o
   5  -9   0        132.06        128.46        26.52 o
   5  -9   0        132.06        139.02        22.26 o
  -5  -9   0        132.06        153.00        20.98 o
  -5  -9   0        132.06        129.67        23.14 o
   5   9   0        132.06        191.25        24.17 o
  -5   9   0        132.06        141.79        29.69 o
  -7  -9   0        224.50        275.19        35.15 o
  -7  -9   0        224.50        263.03        31.01 o
   7  -9   0        224.50        299.62        33.56 o
   7  -9   0        224.50        328.09        39.84 o
  -7  -9   0        224.50        249.79        35.52 o
   7   9   0        224.50        197.68        26.64 o
  -7   9   0        224.50        273.83        37.98 o
  -9  -9   0        270.70        342.40        46.75 o
   9  -9   0        270.70        355.65        38.51 o
  -9  -9   0        270.70        374.11        40.01 o
  -9  -9   0        270.70        318.72        43.99 o
   9  -9   0        270.70        344.15        47.92 o
  -9  -9   0         36.08         51.32        15.72 o
   9  -9   0         36.08         61.82        24.28 o
  -9   9   0        259.56        318.54        44.24 o
   9   9   0        270.70        265.74        31.48 o
 -11  -9   0          4.59         35.75        19.81 o
 -11  -9   0          4.59         33.15        20.70 o
  11  -9   0          4.59         67.22        19.53 o
 -11  -9   0          4.59          8.16        13.17 o
  11  -9   0          4.59         23.25        16.34 o
  11  -9   0          0.64         11.57        13.65 o
 -11  -9   0          0.64         17.99        11.90 o
  11   9   0          0.64         -3.98        10.70 o
 -11   9   0          0.64        -11.00        11.66 o
 -11   9   0          4.59         41.89        21.86 o
  11   9   0          4.59          7.79        10.70 o
  11   9   0          4.59         30.16        18.65 o
   0 -10   0       1502.86       1489.70        95.52 o
   0 -10   0       1502.86       1572.45        88.90 o
   0  10   0       1502.86       1339.04        91.27 o
   0  10   0       1502.86       1396.54        86.22 o
  -2 -10   0         67.44         58.84        18.17 o
   2 -10   0         67.44         60.21        17.06 o
   2 -10   0         67.44         87.95        22.02 o
   2 -10   0        490.81        545.62        44.42 o
  -2 -10   0        490.81        522.76        43.43 o
  -2 -10   0        490.81        510.84        47.75 o
   2 -10   0        490.81        498.26        47.71 o
   2  10   0        490.81        523.08        43.14 o
  -2  10   0        490.81        420.69        41.55 o
  -2  10   0        485.19        500.71        47.73 o
   2  10   0        485.19        481.87        42.11 o
  -4 -10   0       3393.95       3364.29       178.34 o
  -4 -10   0       3393.95       3113.26       186.60 o
   4 -10   0       3393.95       3528.60       192.78 o
  -4 -10   0       3393.95       3246.75       177.87 o
   4 -10   0        471.72        410.45        39.17 o
   4 -10   0        471.72        402.87        43.31 o
  -4 -10   0        471.72        451.97        39.12 o
   4 -10   0       3460.71       3765.30       195.95 o
   4  10   0        471.72        501.39        42.86 o
  -4  10   0        471.72        511.27        48.36 o
   4  10   0        471.72        443.33        41.60 o
  -4  10   0       3393.95       3245.56       189.56 o
   4  10   0       3393.95       3412.13       173.17 o
   6 -10   0         99.31         96.41        23.26 o
  -6 -10   0         99.31         86.21        21.40 o
   6 -10   0         99.31        107.85        28.08 o
  -6 -10   0        714.53        665.63        53.69 o
   6 -10   0        714.53        641.40        61.25 o
   6 -10   0        714.53        663.48        52.98 o
  -6 -10   0        714.53        673.69        58.78 o
  -6 -10   0        714.53        822.13        61.37 o
  -6  10   0         99.31         84.66        27.20 o
   6  10   0         99.31         88.41        22.63 o
   6  10   0         99.31         74.38        22.47 o
   6  10   0        714.53        690.37        51.75 o
  -6  10   0        714.53        653.10        62.26 o
   8 -10   0          8.20         -5.14        11.95 o
   8 -10   0          8.20         16.47        13.57 o
  -8 -10   0          8.20         10.41        12.93 o
  -8 -10   0         62.10         32.33        22.60 o
  -8 -10   0         62.10         48.94        25.57 o
  -8 -10   0          1.14         -6.68         6.99 o
   8 -10   0          1.14          6.89        12.40 o
   8  10   0          1.14          4.83        13.54 o
  -8  10   0          1.14          9.11        15.69 o
   8  10   0          8.20          2.06         8.12 o
  -8  10   0          8.20         17.66        16.60 o
  10 -10   0         66.44         67.15        32.91 o
  10 -10   0         66.44         61.43        21.95 o
 -10 -10   0         66.44         71.87        27.20 o
 -10 -10   0         66.44         24.38        18.49 o
 -10 -10   0         66.44         22.38        19.90 o
  10  10   0         66.44         33.87        16.81 o
 -10  10   0         66.44         68.53        28.48 o
 -12 -10   0         64.40         85.94        28.57 o
 -12  10   0         64.40        165.00        33.74 o
  -1 -11   0         32.63         16.29        12.89 o
   1 -11   0         32.63         25.51        14.87 o
   1 -11   0          4.54         -1.34         9.54 o
  -1 -11   0          4.54         10.62        11.21 o
  -1 -11   0          4.54          0.39         9.45 o
   1 -11   0          4.54         14.66        10.78 o
  -1  11   0         32.63         44.62        17.23 o
  -1  11   0         32.63         35.58        17.10 o
   1  11   0         32.63         53.33        18.73 o
   1  11   0         32.63         81.27        20.82 o
  -1  11   0          4.54         -6.33        10.09 o
   1  11   0          4.54          1.51         9.49 o
   3 -11   0        200.99        175.25        26.00 o
  -3 -11   0        200.99        189.99        26.00 o
   3 -11   0        200.99        174.56        28.70 o
  -3 -11   0       1467.81       1315.35        83.47 o
  -3 -11   0       1467.81       1172.20        88.40 o
   3 -11   0       1467.81       1378.78        85.81 o
   3 -11   0       1446.12       1377.27        97.04 o
  -3  11   0        200.99        167.14        29.01 o
  -3  11   0       1446.12       1384.44        97.34 o
   3  11   0       1446.12       1331.69        85.50 o
  -3  11   0       1446.12       1461.23        90.00 o
   5 -11   0        436.35        477.27        42.90 o
   5 -11   0        436.35        502.95        52.71 o
  -5 -11   0        436.35        429.48        40.41 o
  -5 -11   0        436.35        390.53        44.76 o
  -5  11   0        436.35        426.30        49.07 o
   5  11   0        436.35        458.75        41.69 o
  -7 -11   0        162.19        212.19        34.93 o
   7 -11   0        162.19        227.05        32.38 o
  -7 -11   0        162.19        218.89        32.02 o
   7 -11   0        162.19        191.47        35.92 o
  -7  11   0        162.19        230.78        38.95 o
   7  11   0        162.19        274.19        29.84 o
   9 -11   0         62.24        112.09        33.86 o
   9 -11   0         62.24         62.61        21.29 o
  -9 -11   0         62.24         43.23        27.08 o
  -9  11   0         62.24         79.77        30.03 o
   9  11   0         62.24         18.60        15.69 o
  11 -11   0          0.30         16.25        14.95 o
 -11 -11   0          0.30         -9.47         9.47 o
  11 -11   0          2.14         -2.48         6.65 o
 -11  11   0          0.30         -4.09        15.97 o
  11  11   0          0.30          7.60        13.45 o
 -11  11   0          2.14         22.23        19.60 o
   0 -12   0        710.06        632.27        56.65 o
   0  12   0        710.06        599.77        49.28 o
   0  12   0        710.06        535.77        51.06 o
   2 -12   0        126.68        140.60        29.28 o
  -2 -12   0        126.68         85.33        26.29 o
   2  12   0        126.68        135.08        25.37 o
  -2  12   0        126.68        135.21        25.91 o
  -2  12   0        126.68         97.40        27.68 o
   4 -12   0         27.11         -4.03        10.21 o
   4 -12   0         27.11         41.42        19.58 o
  -4 -12   0         27.11         10.49        12.41 o
   4 -12   0        221.08        255.53        35.57 o
  -4 -12   0        195.07        165.21        33.98 o
   4 -12   0        195.07        185.54        38.96 o
  -4  12   0        195.07        188.82        33.56 o
   4  12   0        195.07        178.77        26.70 o
   4  12   0         27.11         -4.56        10.46 o
  -4  12   0         27.11         54.41        22.59 o
  -6 -12   0         10.15          1.73        13.38 o
   6 -12   0         10.15          0.92        13.85 o
   6 -12   0         73.00        106.64        27.31 o
   6 -12   0         73.00         94.41        30.35 o
  -6 -12   0         73.00         81.42        25.98 o
   6  12   0         10.15          1.87        13.36 o
  -6  12   0         10.15         10.20        15.54 o
  -6  12   0         73.00        131.79        34.06 o
   6  12   0         73.00         85.36        20.26 o
  -8 -12   0         20.80         34.82        25.24 o
   8 -12   0          8.88          7.94        11.92 o
   8 -12   0          8.88         25.16        18.89 o
   8 -12   0          1.23        -11.06        11.06 o
  -8 -12   0          1.23         -8.36         8.36 o
   8  12   0          8.88          5.19         9.00 o
  -8  12   0          8.88         29.82        20.15 o
   8  12   0          1.23          5.98        17.13 o
  -8  12   0          1.23         -7.55        14.78 o
  10 -12   0         50.87        102.01        22.36 o
   1 -13   0          3.04          4.61        15.73 o
  -1 -13   0          3.04         14.86        19.00 o
   1 -13   0          0.42          5.76        11.83 o
  -1 -13   0          0.42         -7.43         7.86 o
  -1 -13   0          0.42         11.92        12.09 o
   1 -13   0          0.42         15.94        14.44 o
   1  13   0          0.42         28.61        15.14 o
  -1  13   0          0.42         -3.17        11.90 o
   1  13   0          3.04         25.22        17.17 o
   1  13   0          3.04         19.75        12.39 o
  -1  13   0          3.04          5.23        12.37 o
  -1  13   0          3.04         27.73        14.10 o
  -3 -13   0          0.00         -3.18        12.48 o
   3 -13   0          0.00          2.33        12.75 o
   3 -13   0          0.00          8.46        13.55 o
   3 -13   0          0.02          6.70        13.25 o
   3  13   0          0.02         -9.22         9.22 o
  -3  13   0          0.02         19.07        14.39 o
  -3  13   0          0.00         -3.83        13.77 o
   5 -13   0         36.51         39.11        19.46 o
   5 -13   0         36.51         25.10        21.85 o
  -5 -13   0         36.51         49.01        22.07 o
  -5  13   0         36.51         69.28        26.17 o
   5  13   0         36.51         66.30        18.40 o
  -7 -13   0         35.32         34.16        24.31 o
   7 -13   0         35.32         -1.59        21.09 o
   7 -13   0         35.32          8.59        17.32 o
  -7  13   0         35.32         25.03        22.30 o
   7  13   0         35.32         28.70        14.90 o
   9 -13   0         15.70        -15.02        15.02 o
   0 -14   0        167.10        115.89        29.00 o
   0  14   0        167.10        150.26        33.68 o
   0  14   0        167.10        151.27        25.64 o
   2 -14   0         10.07        -13.16        21.77 o
  -2 -14   0         10.07         36.69        27.63 o
   2  14   0         10.07          1.63        18.14 o
  -2  14   0         10.07         42.68        23.02 o
  -4 -14   0         14.34          1.03        11.81 o
   4 -14   0         15.02         75.15        34.04 o
  -4 -14   0          1.99          0.37         9.57 o
   4 -14   0          1.99         -4.97         9.96 o
  -4  14   0         14.34         31.92        21.83 o
   4  14   0         14.34          7.29        12.16 o
  -4  14   0          1.99         19.09        19.00 o
  -6 -14   0          0.65         -8.74         8.74 o
   6 -14   0          0.65          6.53        14.02 o
  -6 -14   0          4.65         -4.30        14.71 o
   6 -14   0          4.65         -8.60         8.60 o
   6 -14   0          4.65         14.05        17.85 o
  -6  14   0          4.65          5.00        17.57 o
   6  14   0          4.65         -6.46         6.46 o
  -6  14   0          0.65          8.63        17.33 o
  -8 -14   0         20.01         23.03        10.79 o
   8 -14   0        143.99        170.39        25.90 o
   1 -15   0        101.74         98.94        31.29 o
  -1 -15   0        101.74         86.55        28.84 o
  -1 -15   0         14.14         -3.30         8.75 o
   1 -15   0         14.14         19.53        13.18 o
   1 -15   0         14.14         -8.90         8.90 o
  -1  15   0         14.14        -13.94        13.94 o
   1  15   0         14.14          8.37        16.30 o
  -1  15   0        101.74        134.48        32.61 o
   1  15   0        101.74         68.99        22.98 o
  -3 -15   0          1.99         19.41        26.90 o
   3 -15   0          0.80          6.43        18.72 o
   3 -15   0          0.11          9.11        13.05 o
  -3 -15   0          0.11         21.72        10.72 o
   3  15   0          0.80         20.86        11.89 o
  -3  15   0          0.80         13.40        18.43 o
   5 -15   0          1.70        -22.40        22.40 o
  -5 -15   0          1.70         29.28        22.04 o
   5  15   0          1.70          6.58        11.08 o
  -5  15   0          1.70        -15.35        19.42 o
   0 -16   0          9.94          8.57        22.97 o
   0  16   0          9.94         26.01        12.95 o
   2 -16   0          2.25         25.08        25.77 o
  -2 -16   0          2.25         -9.28        27.20 o
   2  16   0          2.25         24.15        14.53 o
  -2  16   0          2.25         38.77        24.26 o
 -12   0   6          1.16         32.87        18.28 o
  12   0  -6          1.16          5.26        14.18 o
 -12   0   6          1.16          4.58        10.91 o
  12   0  -6          1.16          0.48        16.83 o
  12   0  -8          3.33         -4.22        13.87 o
  12   0  -8          3.33         13.67        19.98 o
 -12   0   8          3.33         -8.42         7.00 o
 -12   0   8          3.33         18.64        17.83 o
  15  -1  -1         61.95         29.01        14.71 o
  15   1  -1          8.61         -4.17        12.41 o
  15   1  -1         61.95         60.84        23.08 o
  15   1  -1         61.95         29.62        13.22 o
  13  -1  -1         13.82         26.96        14.84 o
 -13  -1   1         13.82          7.80        12.71 o
  13  -1  -1         99.46         54.73        22.63 o
 -13  -1   1         99.46        103.64        27.11 o
  13  -1  -1         99.46         86.79        19.59 o
 -13  -1   1         99.46        130.85        32.92 o
 -13   1   1         13.82         -3.52        10.35 o
  13   1  -1         13.82         22.55        17.76 o
 -13   1   1         99.46         91.93        30.01 o
 -13   1   1         99.46         98.56        25.73 o
  13   1  -1         99.46        110.05        21.65 o
  13   1  -1         99.46        117.47        30.64 o
  11  -1  -1        458.70        440.68        47.03 o
  11  -1  -1        458.70        475.44        38.62 o
 -11  -1   1        458.70        486.60        42.69 o
 -11  -1   1        458.70        425.09        47.06 o
 -11  -1   1         63.75         66.25        19.06 o
 -11  -1   1         63.75         80.74        21.54 o
  11  -1  -1         63.75         33.04        15.89 o
 -11   1   1        458.70        499.26        50.23 o
  11   1  -1        458.70        444.00        37.03 o
 -11   1   1        458.70        475.08        43.07 o
  11   1  -1        458.70        458.53        48.38 o
  11   1  -1         63.75         52.26        19.27 o
 -11   1   1         63.75         79.45        22.83 o
 -11   1   1         63.75         60.88        17.36 o
   9  -1  -1         31.95         59.64        17.61 o
   9  -1  -1         31.95         60.48        16.65 o
   9  -1  -1        229.91        278.68        25.68 o
  -9  -1   1        229.91        264.39        31.96 o
  -9  -1   1        628.64        690.77        50.80 o
   9  -1  -1        628.64        725.47        58.39 o
   9   1  -1         31.95         26.04        13.72 o
  -9   1   1        229.91        212.67        25.90 o
  -9   1   1        229.91        291.71        33.32 o
   9   1  -1        628.64        612.34        44.97 o
   9   1  -1        628.64        638.27        54.12 o
   7  -1  -1        840.41        886.86        63.14 o
  -7  -1   1        840.41        943.88        52.00 o
   7  -1  -1        840.41        800.78        54.08 o
  -7  -1   1        840.41        965.82        58.69 o
  -7  -1   1        840.41        966.43        64.20 o
  -7   1   1        840.41        979.33        57.87 o
  -7   1   1        840.41        991.43        57.99 o
   7   1  -1        840.41        860.36        54.06 o
  -7   1   1        840.41       1082.32        60.65 o
   7   1  -1        840.41        878.16        61.66 o
  -7   1   1        840.41       1002.27        63.94 o
   5  -1  -1       1837.42       1959.62        99.31 o
  -5  -1   1       1837.41       2020.27        98.81 o
  -5  -1   1       1837.41       2061.54       102.65 o
   5  -1  -1       1837.42       1862.03       108.62 o
  -5  -1   1       1837.41       2059.82       107.65 o
  -5   1   1       1837.42       2060.03       100.74 o
   5   1  -1       1837.41       2035.64        99.28 o
   5   1  -1       1837.41       1843.92       107.48 o
  -5   1   1       1837.42       1989.23       102.30 o
  -5   1   1       1837.42       1791.40       105.08 o
  -5   1   1       1696.22       1834.85        97.37 o
  -3  -1   1          1.24          9.22         3.40 o
   3  -1  -1          1.24          1.87         5.76 o
  -3  -1   1          1.24          9.82         6.65 o
  -3  -1   1          1.24          6.86         5.11 o
  -3  -1   1          1.24         10.04         5.18 o
   3  -1  -1          1.24          8.05         4.89 o
   3  -1  -1          1.24          4.02         5.22 o
   3  -1  -1          0.17          1.13         4.85 o
  -3  -1   1          0.17         -3.34         4.14 o
   3  -1  -1          0.17         -3.38         4.04 o
  -3  -1   1          0.17         -0.63         4.02 o
   3  -1  -1          0.17         -0.11         4.38 o
   3  -1  -1          0.17          0.39         3.14 o
   3   1  -1          1.24         20.19         6.18 o
  -3   1   1          1.24          9.06         5.87 o
  -3   1   1          1.24          4.76         6.06 o
  -3   1   1          1.24          9.84         5.93 o
  -3   1   1          1.24         10.94         5.23 o
   3   1  -1          1.24          6.07         4.97 o
   3   1  -1          0.17          8.07         5.53 o
  -3   1   1          0.17          2.43         4.22 o
   3   1  -1          0.17         -2.06         5.18 o
  -3   1   1          0.17         -0.23         4.90 o
   1  -1  -1        137.06        131.81         9.84 o
  -1  -1   1        137.06        126.72         8.37 o
   1  -1  -1        137.06        138.22         9.09 o
  -1  -1   1        137.06        119.32         9.90 o
  -1  -1   1        986.09        993.31        51.11 o
   1  -1  -1        986.09        966.27        52.22 o
   1  -1  -1        986.09       1039.93        49.80 o
  -1   1   1        986.09       1007.53        48.67 o
  -1   1   1        986.09       1017.44        52.02 o
   1   1  -1        137.06        134.41         9.61 o
  -1   1   1        137.06        165.32        11.22 o
  -1   1   1        137.06        134.68         9.74 o
  -1   1   1        137.06        142.58         8.77 o
   1   1  -1        137.06        122.73         8.33 o
  -1  -1  -1       1548.52       1666.10        79.51 o
   1  -1   1       1548.52       1680.08        78.04 o
   1  -1   1       1548.52       1682.57        83.25 o
   1  -1   1      11141.33      12347.38       546.71 o
   1  -1   1      11141.33      13206.08       589.12 o
  -1  -1  -1      11141.31      11534.73       559.76 o
   1  -1   1      11141.33      11449.01       569.63 o
  -1  -1  -1      11141.31      11737.53       569.12 o
   1   1   1       1548.52       1732.02        82.26 o
  -1   1  -1       1548.52       1561.72        84.03 o
  -1   1  -1       1548.52       1694.32        79.50 o
   1   1   1       1548.52       1663.93        77.90 o
   1   1   1       1548.52       1623.14        81.89 o
  -1   1  -1      11141.33      10981.04       576.39 o
   1   1   1      11141.31      12528.60       546.14 o
   1   1   1      11141.31      13479.95       589.72 o
  -1   1  -1      11141.33      11745.40       560.53 o
   3  -1   1         12.53         25.08         7.40 o
   3  -1   1         12.53         14.35         6.05 o
   3  -1   1         12.53          8.71         5.84 o
   3  -1   1         12.53         12.66         5.37 o
  -3  -1  -1         12.53          4.83         4.27 o
  -3  -1  -1         12.53         15.76         5.95 o
  -3  -1  -1         90.12         95.20         9.70 o
  -3  -1  -1         90.12         92.38        12.20 o
   3  -1   1         90.12         83.54        11.32 o
   3  -1   1         90.12         72.42         8.56 o
   3  -1   1         90.12         67.84        11.62 o
   3   1   1         12.53          7.90         5.61 o
   3   1   1         12.53          5.63         5.61 o
   3   1   1         12.53         13.97         5.19 o
  -3   1  -1         12.53         10.52         6.86 o
   3   1   1         12.53         17.53         5.21 o
   3   1   1         90.12         83.29        11.47 o
  -3   1  -1         90.12         90.67        10.73 o
  -3   1  -1         90.12         98.72         9.91 o
  -3   1  -1         90.12        108.84        12.57 o
   3   1   1         90.12         86.55         8.57 o
  -5  -1  -1       4442.43       4541.32       225.05 o
  -5  -1  -1       4442.43       4630.51       216.46 o
   5  -1   1       4442.43       4514.68       209.78 o
   5  -1   1       4442.43       4251.21       230.97 o
  -5  -1  -1       4442.43       4917.85       216.64 o
  -5   1  -1       4442.43       4538.77       225.00 o
  -5   1  -1       4442.43       4568.56       216.58 o
   5   1   1       4442.43       4330.97       230.49 o
   5   1   1       4442.43       3871.35       207.64 o
  -5   1  -1       3940.29       4162.70       207.23 o
   7  -1   1         32.78         35.04         8.98 o
   7  -1   1         32.78          1.94        10.40 o
  -7  -1  -1         32.78         11.27        10.58 o
  -7  -1  -1         32.78         21.36        14.62 o
  -7   1  -1         32.78         23.31        10.60 o
   7   1   1         32.78         17.07        11.67 o
   7   1   1         32.78         30.91         8.41 o
  -7   1  -1         32.78         28.00        13.40 o
  -7   1  -1         32.78         15.10        10.74 o
   9  -1   1         24.54         22.32        11.79 o
   9  -1   1         24.54         21.99        13.07 o
   9  -1   1         24.54         36.61        13.49 o
  -9  -1  -1        179.77        194.75        25.79 o
   9  -1   1        179.77        140.27        29.48 o
   9  -1   1        176.53        188.92        19.95 o
  -9  -1  -1        176.53        194.14        28.48 o
   9   1   1         24.54         27.66        13.93 o
   9   1   1         24.54         14.94        10.95 o
   9   1   1        179.77        186.99        30.60 o
  -9   1  -1        176.53        200.50        23.69 o
   9   1   1        176.53        142.23        16.82 o
  -9   1  -1        176.53        180.09        26.96 o
 -11  -1  -1        121.99        137.46        23.35 o
  11  -1   1        121.99        161.62        25.19 o
 -11  -1  -1        877.72        815.39        68.80 o
  11  -1   1        877.72        804.36        51.06 o
 -11  -1  -1        877.72        793.47        59.46 o
  11  -1   1        877.72        704.21        64.22 o
 -11   1  -1        121.99        104.75        23.96 o
  11   1   1        121.99        143.96        31.50 o
 -11   1  -1        121.99        165.70        28.63 o
 -11   1  -1        877.72        799.82        58.76 o
 -11   1  -1        877.72        738.39        67.31 o
  11   1   1        877.72        905.26        70.82 o
  11   1   1        877.72        720.93        49.42 o
 -13  -1  -1         94.48         61.65        19.76 o
  13  -1   1         94.48         97.17        28.03 o
  13  -1   1         94.48         75.10        16.03 o
 -13  -1  -1         94.48         53.24        25.04 o
  13  -1   1         13.13         26.84        15.76 o
 -13  -1  -1         13.13         14.54        13.53 o
 -13   1  -1         13.13         12.50        12.07 o
  13   1   1         13.13         31.04        21.06 o
  13   1   1         94.48         73.59        15.26 o
 -13   1  -1         94.48         83.01        21.96 o
  13   1   1         94.48         84.14        25.76 o
 -13   1  -1         94.48         48.35        23.64 o
 -15  -1  -1        108.34        122.06        26.62 o
  15   1   1         91.99         62.95        13.65 o
  15   1   1         91.99         98.01        29.25 o
 -15   1  -1        108.34         77.33        27.43 o
  14  -2  -1        230.69        233.79        40.60 o
 -14  -2   1        230.69        221.07        34.20 o
  14  -2  -1        230.69        232.13        28.37 o
 -14  -2   1        230.69        314.82        49.20 o
  14   2  -1        230.69        229.17        27.02 o
 -14   2   1        230.69        203.80        43.73 o
  14   2  -1        230.69        236.12        38.46 o
 -12  -2   1        130.05        117.64        26.47 o
  12  -2  -1        130.05         86.77        25.73 o
  12  -2  -1        130.05        143.51        21.28 o
 -12  -2   1        130.05         83.71        19.85 o
 -12   2   1        130.05         47.22        17.93 o
 -12   2   1        130.05         77.79        23.70 o
  12   2  -1        130.05         91.49        16.93 o
  12   2  -1        130.05         78.65        25.51 o
 -10  -2   1       1913.16       1794.34       113.54 o
  10  -2  -1       1913.17       1765.48        98.65 o
  10  -2  -1       1913.17       1754.63       115.09 o
 -10  -2   1       1913.16       1701.26       103.48 o
 -10   2   1       1913.17       1823.63       113.56 o
  10   2  -1       1913.16       1862.66       115.04 o
 -10   2   1       1913.17       1761.27       104.75 o
  10   2  -1       1913.16       1626.28        95.82 o
   8  -2  -1          7.22          9.63         9.96 o
  -8  -2   1          7.22         13.21         9.96 o
   8  -2  -1          7.22         14.67         8.69 o
   8  -2  -1          7.22         11.42         8.68 o
  -8  -2   1          7.22          6.78         9.03 o
   8  -2  -1          7.22         12.86         9.56 o
  -8  -2   1         51.95         68.90        16.93 o
  -8  -2   1         51.95         43.99        15.27 o
   8  -2  -1         51.95         38.57        15.58 o
   8  -2  -1         51.95         47.23        13.43 o
  -8   2   1          7.22          3.38         7.70 o
  -8   2   1          7.22          9.63        11.12 o
   8   2  -1          7.22          0.24         7.28 o
   8   2  -1          7.22          5.35         9.46 o
   8   2  -1          7.22          7.21         8.02 o
  -8   2   1         51.95         55.79        15.89 o
   8   2  -1         51.95         48.51        12.53 o
  -8   2   1         51.95         48.56        14.13 o
   8   2  -1         51.95         45.50        16.32 o
  -8   2   1         51.95         72.55        18.97 o
  -6  -2   1          8.87         18.97         8.47 o
   6  -2  -1          8.87          3.14         5.97 o
   6  -2  -1          8.87          8.31         6.04 o
   6  -2  -1          8.87         20.08        10.62 o
  -6  -2   1          8.87          6.75         8.40 o
  -6  -2   1          8.87          6.75         5.40 o
  -6  -2   1          8.87         14.19         4.15 o
   6  -2  -1          1.23         10.04         7.86 o
   6  -2  -1          1.23         -5.64         5.64 o
  -6  -2   1          1.23          6.36         6.56 o
   6  -2  -1          1.23          3.27         6.15 o
   6  -2  -1          1.23          6.02         7.88 o
  -6  -2   1          1.23          8.98         5.58 o
  -6  -2   1          1.23          0.00         5.77 o
  -6   2   1          8.87         17.01         7.75 o
  -6   2   1          8.87         11.05         8.88 o
  -6   2   1          8.87         17.05         8.78 o
   6   2  -1          8.87         14.63         7.30 o
   6   2  -1          8.87          4.88         7.57 o
  -6   2   1          8.87          7.23         7.07 o
   6   2  -1          1.23         11.89         7.84 o
   6   2  -1          1.23          3.34         4.11 o
  -6   2   1          1.23          5.27         5.91 o
  -6   2   1          1.23         13.17         9.20 o
  -6   2   1          1.23          1.60         4.80 o
   6   2  -1          1.23         -2.47         7.07 o
   6   2  -1          1.23          4.08         5.24 o
  -4  -2   1          9.84          3.75         4.79 o
  -4  -2   1          9.84          6.26         4.50 o
   4  -2  -1          9.84         10.58         5.76 o
   4  -2  -1          9.84          7.87         7.00 o
   4  -2  -1          9.84         -0.27         4.59 o
   4  -2  -1          9.84          6.87         6.62 o
   4  -2  -1         70.77         30.05         8.18 o
   4  -2  -1         70.77         30.55         8.72 o
   4  -2  -1         70.77         11.26         7.72 o
  -4  -2   1         70.77         22.56         8.44 o
  -4  -2   1         70.77         25.54         9.62 o
  -4  -2   1         70.77         39.91         9.21 o
  -4   2   1          9.84          7.36         6.96 o
   4   2  -1          9.84         -2.81         2.89 o
  -4   2   1          9.84          0.72         4.85 o
  -4   2   1          9.84          4.25         4.11 o
   4   2  -1          9.84          3.92         4.63 o
   4   2  -1          9.84         -1.23         2.13 o
   4   2  -1          9.84          0.87         6.08 o
  -4   2   1         70.77         42.12        10.01 o
   4   2  -1         70.77         24.34         7.87 o
  -4   2   1         70.77         30.78         8.57 o
  -4   2   1         70.77         29.88         9.95 o
  -4   2   1         70.77         37.75         9.89 o
   4   2  -1         80.61         41.64        11.89 o
  -2  -2   1       8556.91       9202.90       416.74 o
   2  -2  -1       8556.92       9388.44       427.64 o
   2  -2  -1       8556.92       9142.94       439.79 o
   2  -2  -1       8556.92       8898.45       417.25 o
  -2  -2   1      63044.50      60908.18      2952.10 o
   2  -2  -1      63044.51      63452.89      2817.71 o
   2  -2  -1      63044.51      61369.48      2749.12 o
  -2  -2   1      61565.57      57208.36      2654.63 o
  -2  -2   1      61565.57      60743.77      2693.57 o
  -2  -2   1      61565.57      57922.33      2590.42 o
   2  -2  -1      61565.58      58692.46      2690.40 o
   2  -2  -1      61565.58      52750.48      2781.69 o
   2   2  -1       8556.91       8980.75       434.21 o
   2   2  -1       8556.91       9073.46       426.67 o
  -2   2   1       8556.92       9066.41       433.28 o
  -2   2   1       8556.92       9447.57       450.11 o
   2   2  -1      61565.57      58287.70      2590.61 o
  -2   2   1      61565.58      57646.63      2590.96 o
  -2   2   1      61565.58      55615.19      2654.89 o
  -2   2   1      61565.58      59849.28      2726.11 o
  -2   2   1      61565.58      52661.20      2689.99 o
   2   2  -1      61565.57      61259.33      2654.92 o
   2   2  -1      63044.50      58322.98      2951.52 o
   0  -2   1       4267.08       4327.94       191.89 o
   0  -2   1       4267.08       4092.41       184.11 o
   0  -2   1       4267.08       4185.68       197.54 o
   0  -2  -1       4267.08       4165.46       198.62 o
   0  -2  -1       4267.08       3639.57       187.50 o
   0   2   1       4267.08       3730.84       193.47 o
   0   2  -1       4267.08       3932.35       193.87 o
   0   2  -1       4267.08       3833.30       188.29 o
   0   2   1       4267.08       4016.69       183.67 o
   2  -2   1        833.11        790.57        43.17 o
  -2  -2  -1        833.11        825.66        42.65 o
   2  -2   1        833.11        823.01        42.88 o
  -2  -2  -1        833.11        783.96        42.57 o
   2  -2   1        833.11        822.13        41.87 o
   2  -2   1        833.11        841.98        46.42 o
  -2  -2  -1        833.11        790.08        42.37 o
  -2  -2  -1       5994.07       5531.26       275.10 o
   2  -2   1       5994.08       5600.48       275.64 o
   2  -2   1       5994.08       6189.26       285.75 o
  -2  -2  -1       8424.93       8068.49       376.85 o
   2  -2   1       8424.93       8007.07       368.14 o
  -2   2  -1       5994.08       5529.53       270.20 o
  -2   2  -1       5994.08       5360.51       279.15 o
   2   2   1       5994.07       6200.09       263.10 o
  -2   2  -1        833.11        766.57        46.25 o
   2   2   1        833.11        810.54        43.27 o
   2   2   1        833.11        788.18        43.08 o
   2   2   1        833.11        825.28        45.77 o
   2   2   1       8424.93       8128.58       397.80 o
  -4  -2  -1        123.50        149.54        14.17 o
  -4  -2  -1        123.50        143.98        15.18 o
   4  -2   1        123.50        145.07        14.94 o
   4  -2   1        123.50        126.26        15.51 o
   4  -2   1        123.50        156.72        15.71 o
   4  -2   1        123.50        143.82        14.98 o
   4  -2   1        888.57        946.28        60.55 o
   4  -2   1        888.57       1019.88        53.11 o
  -4  -2  -1        888.57       1027.25        54.48 o
  -4  -2  -1        888.57        959.63        58.94 o
   4  -2   1        888.57        972.67        58.42 o
  -4   2  -1        123.50        125.45        16.86 o
   4   2   1        123.50        161.99        18.12 o
   4   2   1        123.50        153.87        15.31 o
   4   2   1        123.50        144.10        14.76 o
  -4   2  -1        123.50        167.93        14.38 o
  -4   2  -1        123.50        165.88        15.63 o
   4   2   1        123.50        157.04        13.50 o
  -4   2  -1        888.57        980.82        58.93 o
  -4   2  -1        888.57        995.88        58.01 o
   4   2   1        888.57       1006.12        51.85 o
  -4   2  -1        888.57        991.31        54.97 o
   4   2   1       1486.34       1609.45        90.81 o
  -6  -2  -1        480.90        388.65        28.92 o
  -6  -2  -1        480.90        362.44        33.23 o
   6  -2   1        480.90        366.46        33.44 o
   6  -2   1        480.90        348.97        26.23 o
  -6  -2  -1         66.84         53.00        13.46 o
   6  -2   1         66.84         60.41        13.31 o
  -6  -2  -1         66.84         50.73        11.24 o
   6  -2   1         66.84         64.80        15.20 o
   6  -2   1         66.84         62.05        13.89 o
  -6  -2  -1         66.84         73.78        12.60 o
   6  -2   1         66.84         56.66        13.65 o
  -6   2  -1         66.84         49.94        14.92 o
   6   2   1         66.84         64.96        13.71 o
  -6   2  -1         66.84         37.01        11.51 o
   6   2   1         66.84         59.66        13.12 o
   6   2   1         66.84         64.80        10.72 o
   6   2   1         66.84         52.73        15.47 o
  -6   2  -1        480.90        385.87        33.44 o
  -6   2  -1        480.90        400.88        31.00 o
   6   2   1        480.90        353.57        32.99 o
  -6   2  -1        480.90        373.68        29.36 o
   6   2   1        480.90        422.30        26.67 o
   6   2   1        480.90        341.36        25.22 o
  -6   2  -1        480.90        377.73        28.97 o
   8  -2   1         41.12         33.13        10.70 o
  -8  -2  -1         41.12         44.60        13.08 o
   8  -2   1         41.12         27.88        13.33 o
  -8  -2  -1         41.12         37.24        16.38 o
  -8  -2  -1          5.72          8.92         7.72 o
  -8  -2  -1          5.72          0.15         6.27 o
   8  -2   1          5.72         14.21        10.39 o
   8  -2   1          5.72          5.93         8.13 o
   8  -2   1          5.72          9.93        10.34 o
   8  -2   1          5.72         14.59         9.70 o
   8   2   1          5.72         -1.83         7.73 o
   8   2   1          5.72         15.53        11.08 o
  -8   2  -1          5.72         12.04        11.68 o
   8   2   1          5.72          4.73         7.59 o
  -8   2  -1          5.72         -4.84         6.21 o
  -8   2  -1         41.12         25.93        11.54 o
  -8   2  -1         41.12         13.18        11.55 o
   8   2   1         41.12         53.22        17.55 o
  -8   2  -1         41.12         54.43        13.82 o
   8   2   1         41.12         41.94        10.68 o
  10  -2   1        934.58        832.65        73.42 o
 -10  -2  -1        934.58        983.98        65.09 o
  10  -2   1        934.58        879.60        57.68 o
 -10  -2  -1        934.58        944.83        73.72 o
 -10   2  -1        934.58       1007.05        75.17 o
 -10   2  -1        934.58        939.08        65.46 o
  10   2   1        934.58        992.67        76.31 o
  10   2   1        930.10        772.52        48.49 o
  10   2   1        129.27        147.54        30.22 o
 -12  -2  -1        283.06        297.37        34.90 o
 -12  -2  -1        283.06        315.81        41.38 o
  12  -2   1        283.06        248.74        25.92 o
  12  -2   1        283.06        305.02        40.80 o
 -12   2  -1        283.06        331.35        36.04 o
  12   2   1        283.06        277.58        25.70 o
  12   2   1        283.06        305.39        42.42 o
 -12   2  -1        283.06        305.09        41.45 o
  14  -2   1        133.06        194.38        23.47 o
  14  -2   1        133.06        160.93        32.79 o
 -14  -2  -1        133.06        240.81        41.19 o
 -14  -2  -1        133.06        178.59        33.51 o
 -14   2  -1        133.06        246.70        45.29 o
 -14   2  -1        133.06        168.97        33.50 o
  14   2   1        133.06        207.61        22.63 o
  14   2   1        133.06        286.36        42.69 o
  15  -3  -1          5.28         16.42        14.29 o
  15   3  -1          7.06        -21.14        21.14 o
 -13  -3   1         42.28         43.21        15.71 o
  13  -3  -1         42.28         47.93        20.29 o
 -13  -3   1        304.22        218.21        31.49 o
  13  -3  -1        304.22        230.57        37.73 o
  13  -3  -1        304.22        240.11        28.45 o
 -13  -3   1        304.22        364.74        47.21 o
  13   3  -1        304.22        249.44        27.54 o
 -13   3   1        304.22        236.01        38.54 o
 -13   3   1        304.22        210.81        31.14 o
  13   3  -1        304.22        284.00        38.94 o
 -13   3   1         42.28         21.47        17.54 o
 -13   3   1         42.28          7.97        13.30 o
  13   3  -1         42.28         19.73        18.75 o
  11  -3  -1         20.58         29.85        18.08 o
  11  -3  -1         20.58          2.41         7.95 o
 -11  -3   1         20.58        -11.66        12.93 o
 -11  -3   1         20.58         -0.70         9.85 o
 -11  -3   1          2.86         -0.34         9.76 o
  11  -3  -1          2.86         -1.47         9.66 o
 -11   3   1          2.86          0.98        12.81 o
 -11   3   1          2.86          0.19        11.47 o
  11   3  -1          2.86         -7.42        10.88 o
 -11   3   1         20.58         18.70        14.00 o
  11   3  -1         20.58         23.46        11.74 o
  11   3  -1         20.58         16.26        14.92 o
 -11   3   1         20.58         36.18        15.39 o
  -9  -3   1        873.08        909.57        61.01 o
   9  -3  -1        873.08        801.35        66.72 o
  -9  -3   1        842.26        749.34        60.75 o
   9  -3  -1        842.27        808.21        52.20 o
   9  -3  -1        117.07        105.63        22.84 o
   9  -3  -1        117.07        100.36        22.39 o
   9  -3  -1        117.07        136.98        21.11 o
   9   3  -1        873.08        832.14        64.85 o
   9   3  -1        117.07        104.85        24.06 o
  -9   3   1        842.27        761.96        56.65 o
  -9   3   1        842.27        754.48        54.81 o
   9   3  -1        842.26        738.85        50.31 o
  -9   3   1        842.27        740.13        58.93 o
   7  -3  -1       2701.16       2584.74       127.00 o
   7  -3  -1       2701.16       2378.71       139.53 o
  -7  -3   1       2701.15       2463.48       129.45 o
  -7  -3   1       2701.15       2393.92       136.28 o
  -7   3   1       2701.16       2706.15       136.45 o
   7   3  -1       2701.15       2393.57       137.04 o
  -7   3   1       2701.16       2492.24       130.57 o
   7   3  -1       2701.15       2277.14       123.75 o
  -7   3   1       2701.16       2328.95       133.34 o
   5  -3  -1       1274.74       1321.70        80.95 o
   5  -3  -1       1274.74       1320.86        71.99 o
  -5  -3   1       1274.73       1466.93        73.62 o
   5  -3  -1       1274.74       1377.91        72.66 o
  -5  -3   1       1274.73       1253.14        77.85 o
  -5  -3   1       1274.73       1374.23        73.95 o
  -5   3   1       1274.74       1396.17        77.32 o
   5   3  -1       1274.73       1244.88        71.02 o
   5   3  -1       1274.73       1195.49        76.88 o
  -5   3   1       1274.74       1357.62        78.56 o
  -5   3   1       1274.74       1407.34        74.11 o
  -5   3   1       1274.74       1364.44        74.91 o
  -3  -3   1       3471.78       3740.06       175.53 o
  -3  -3   1       3471.78       3839.44       171.89 o
   3  -3  -1       3471.78       3377.62       176.23 o
   3  -3  -1       3471.78       3559.53       185.63 o
  -3  -3   1       3471.78       3545.64       179.60 o
  -3  -3   1        482.54        482.22        29.44 o
   3  -3  -1        482.54        458.16        29.79 o
   3  -3  -1        482.54        469.22        32.61 o
   3  -3  -1        482.54        410.36        28.37 o
  -3  -3   1        482.54        485.38        31.82 o
  -3  -3   1        482.54        496.15        25.31 o
  -3  -3   1        482.54        432.51        28.18 o
   3  -3  -1        482.54        510.14        30.25 o
   3  -3  -1       3954.32       4201.84       197.97 o
  -3  -3   1       3954.32       4248.65       208.31 o
   3  -3  -1       3954.32       3836.30       192.86 o
  -3   3   1        482.54        414.50        29.27 o
   3   3  -1        482.54        467.86        31.52 o
   3   3  -1        482.54        480.64        28.72 o
   3   3  -1        482.54        449.81        29.11 o
  -3   3   1        482.54        407.39        32.32 o
   3   3  -1       3471.78       3489.60       174.78 o
   3   3  -1       3471.78       3630.51       171.42 o
  -3   3   1       3471.78       3852.78       183.30 o
  -3   3   1       3471.78       3592.13       172.15 o
  -3   3   1       3471.78       3461.19       176.78 o
   3   3  -1       3471.78       3647.69       174.64 o
   3   3  -1       3471.78       3546.61       183.71 o
  -3   3   1       3471.78       3565.73       175.84 o
   1  -3  -1        103.78        110.82        13.21 o
  -1  -3   1        103.78         96.56        10.26 o
  -1  -3   1        103.78        117.26        11.21 o
   1  -3  -1        103.78        100.17        10.89 o
   1  -3  -1        103.78        118.23        11.38 o
  -1  -3   1        746.71        757.76        44.84 o
   1  -3  -1        746.71        846.94        44.73 o
  -1  -3   1        746.71        805.89        43.74 o
   1  -3  -1        746.71        787.46        47.82 o
  -1  -3   1        746.71        840.71        44.46 o
  -1  -3   1        746.71        793.37        45.98 o
   1  -3  -1        746.71        788.17        43.35 o
   1  -3  -1        746.71        795.11        41.97 o
  -1   3   1        103.78        118.40        10.73 o
   1   3  -1        103.78        103.30        10.00 o
   1   3  -1        103.78         97.87        12.06 o
  -1   3   1        103.78         98.68         9.86 o
  -1   3   1        103.78        103.47        12.43 o
   1   3  -1        103.78        114.03        11.04 o
  -1   3   1        103.78        106.16        10.97 o
   1   3  -1        746.71        842.92        45.01 o
  -1   3   1        746.71        831.73        43.85 o
  -1   3   1        746.71        842.10        47.99 o
  -1   3   1        746.71        820.05        44.55 o
   1   3  -1        746.71        822.63        44.18 o
   1   3  -1        746.71        844.61        45.63 o
   1  -3   1      15713.25      15498.64       816.51 o
   1  -3   1      15713.25      16659.64       790.12 o
  -1  -3  -1      15713.23      17620.25       818.73 o
  -1  -3  -1      15713.23      16735.97       788.66 o
   1  -3   1      15713.25      17564.86       760.66 o
  -1  -3  -1      15713.23      16549.42       778.65 o
   1  -3   1      15713.25      18096.09       779.59 o
  -1  -3  -1       2183.96       2373.17       113.99 o
   1  -3   1       2183.96       2281.43       111.59 o
  -1  -3  -1       2183.96       2366.92       112.45 o
   1  -3   1       2183.96       2283.32       113.92 o
   1  -3   1       2183.96       2285.94       118.88 o
  -1  -3  -1       2183.96       2480.55       116.77 o
  -1   3  -1       2183.96       2286.18       121.30 o
   1   3   1       2183.96       2347.11       111.51 o
  -1   3  -1       2183.96       2424.70       112.05 o
  -1   3  -1       2183.96       2270.78       113.23 o
   1   3   1       2183.96       2261.23       116.60 o
   1   3   1       2183.96       2291.90       118.73 o
   1   3   1       2183.96       2374.45       114.02 o
   1   3   1      15713.23      16743.97       798.17 o
   1   3   1      15713.23      16067.24       759.65 o
  -1   3  -1      15713.25      16973.35       761.32 o
  -1   3  -1      15713.25      16176.44       779.52 o
  -1   3  -1      15713.25      16529.18       801.72 o
   3  -3   1       6869.54       7371.08       358.97 o
  -3  -3  -1       6869.52       7117.96       338.82 o
   3  -3   1       6869.54       7085.98       346.22 o
  -3  -3  -1       6869.52       7012.44       345.72 o
  -3  -3  -1        954.78       1023.46        52.62 o
   3  -3   1        954.79       1002.61        52.64 o
  -3  -3  -1        954.78        954.20        54.90 o
  -3  -3  -1        954.78       1003.70        53.34 o
  -3  -3  -1        954.78        972.77        53.74 o
   3  -3   1        954.79       1060.52        55.11 o
   3  -3   1        954.79        951.22        53.57 o
   3  -3   1        954.79        941.17        57.82 o
   3  -3   1       8972.51       8809.43       420.28 o
  -3  -3  -1       8972.49       9554.56       455.61 o
   3   3   1       6869.52       6927.54       329.96 o
  -3   3  -1       6869.54       7201.21       351.76 o
  -3   3  -1       6869.54       7212.76       340.15 o
  -3   3  -1       6869.54       7492.84       332.60 o
   3   3   1        954.78        952.99        57.24 o
   3   3   1        954.78        930.76        52.75 o
  -3   3  -1        954.79        990.88        59.12 o
   3   3   1        954.78        989.93        53.04 o
   3   3   1        954.78       1085.45        55.14 o
   3   3   1        954.78        979.85        54.70 o
   3   3   1       8972.49       9154.23       454.70 o
  -5  -3  -1       2087.33       1998.36       102.93 o
  -5  -3  -1       2087.33       1933.35       109.15 o
   5  -3   1       2087.33       1920.22       113.09 o
   5  -3   1       2087.33       1956.41       100.28 o
   5   3   1       2087.33       1940.72       111.34 o
  -5   3  -1       2087.33       2131.77       110.06 o
  -5   3  -1       2087.33       1997.26       109.55 o
  -5   3  -1       2087.33       2106.53       103.13 o
  -5   3  -1       2087.33       1949.40       104.16 o
   5   3   1       2087.33       1950.80        98.77 o
   7  -3   1       2437.66       2433.64       126.05 o
  -7  -3  -1       2437.65       2643.11       131.92 o
  -7  -3  -1       2437.65       2491.18       139.85 o
   7  -3   1       2437.66       2394.40       142.83 o
  -7   3  -1       2437.66       2400.27       136.76 o
   7   3   1       2437.65       2492.99       124.39 o
  -7   3  -1       2437.66       2532.20       132.32 o
  -7   3  -1       2437.66       2825.86       141.98 o
   7   3   1       2437.65       2312.15       140.54 o
   9  -3   1        234.54        233.55        35.32 o
  -9  -3  -1        234.54        259.15        29.25 o
  -9  -3  -1        203.74        226.67        31.13 o
   9  -3   1        203.74        225.73        22.39 o
   9  -3   1         28.32         51.36        16.47 o
   9  -3   1         28.32         28.72        14.70 o
   9  -3   1         28.32         26.74        14.98 o
  -9   3  -1        203.74        167.43        27.38 o
   9   3   1        203.74        216.26        20.96 o
  -9   3  -1        203.74        193.88        25.94 o
  -9   3  -1        234.54        189.71        26.70 o
   9   3   1        234.54        217.45        32.72 o
   9   3   1         28.32         45.41        17.70 o
  11  -3   1         18.26          4.19        12.61 o
  11  -3   1         18.26         17.93         9.88 o
 -11  -3  -1         18.26         15.27        12.56 o
 -11  -3  -1         18.26         37.35        19.60 o
  11  -3   1          2.54         -1.13        10.55 o
  11  -3   1          2.54          6.37        12.27 o
 -11  -3  -1          2.54         12.35        13.21 o
 -11   3  -1         18.26          7.23        14.31 o
  11   3   1         18.26         12.26         7.32 o
 -11   3  -1         18.26         -7.04        10.33 o
  11   3   1         18.26          9.46        13.13 o
 -11   3  -1          2.54          4.40        13.43 o
  11   3   1          2.54         -0.90        10.48 o
 -11   3  -1          2.54          6.23        10.13 o
 -13  -3  -1          9.56         -2.40        10.65 o
 -13  -3  -1         68.81        105.65        32.34 o
  13  -3   1         68.81         35.75        12.91 o
 -13  -3  -1         68.81         61.08        21.85 o
  13  -3   1         68.81         62.82        25.15 o
  13   3   1          9.56         -4.37        12.17 o
  13   3   1         68.81         34.84        11.51 o
 -13   3  -1         68.81         67.00        20.03 o
  13   3   1         68.81         63.75        26.90 o
 -13   3  -1         68.81         39.84        22.94 o
 -15  -3  -1          0.07         20.33        11.45 o
 -15   3  -1          2.62         30.32        22.67 o
  14  -4  -1          4.38          2.12        15.04 o
 -14  -4   1          4.38         37.56        31.77 o
 -14  -4   1          4.38          8.61        21.80 o
  14  -4  -1          4.38          3.57        17.47 o
  14   4  -1          4.38        -16.84        16.84 o
 -14   4   1          4.38         18.83        28.81 o
  14   4  -1          4.38         -7.53        12.07 o
 -12  -4   1        459.67        423.23        49.63 o
  12  -4  -1        459.68        384.68        36.80 o
 -12  -4   1        459.67        412.77        41.19 o
  12  -4  -1        459.68        393.31        48.44 o
  12   4  -1        459.67        432.40        48.77 o
 -12   4   1        459.68        396.12        42.26 o
  12   4  -1        459.67        377.49        34.47 o
 -12   4   1        459.68        394.14        47.09 o
 -10  -4   1        863.42        845.73        61.97 o
 -10  -4   1        863.42        845.53        71.48 o
  10  -4  -1        863.42        894.96        73.90 o
  10  -4  -1        863.42        854.43        59.25 o
 -10   4   1        863.42       1004.64        69.20 o
 -10   4   1        863.42        804.12        66.47 o
  10   4  -1        863.42        901.32        68.71 o
  10   4  -1        863.42        784.63        56.18 o
 -10   4   1        863.42        862.76        63.72 o
   8  -4  -1          1.69          0.29         8.74 o
   8  -4  -1          1.69         -5.43         5.43 o
   8  -4  -1          1.69          0.34         9.72 o
  -8  -4   1          1.69          8.55         8.59 o
  -8  -4   1          1.69          9.12         8.80 o
   8  -4  -1          1.69          4.55         8.78 o
   8  -4  -1         12.15         13.82        12.94 o
   8  -4  -1         12.15         35.19        13.38 o
  -8  -4   1         12.15         44.30        16.66 o
  -8  -4   1        134.02        154.51        24.48 o
   8   4  -1         12.15         31.93        14.41 o
  -8   4   1         12.15         26.60        13.80 o
  -8   4   1         12.15         21.50        13.67 o
  -8   4   1         12.15         28.25        13.01 o
   8   4  -1         12.15         19.39         9.56 o
   8   4  -1          1.69          1.64         7.18 o
   8   4  -1          1.69          7.90        11.64 o
  -8   4   1          1.69          5.31        11.50 o
  -8   4   1          1.69          1.18         7.27 o
  -6  -4   1        744.10        662.25        44.01 o
   6  -4  -1        744.10        647.61        42.87 o
   6  -4  -1        744.10        716.86        45.79 o
   6  -4  -1        744.10        578.72        48.19 o
  -6  -4   1        744.10        589.11        47.19 o
  -6  -4   1        744.10        721.04        44.56 o
  -6  -4   1        103.42        107.76        13.90 o
   6  -4  -1        103.42         89.02        14.73 o
   6  -4  -1        103.42        118.97        16.66 o
  -6  -4   1        103.42         70.87        15.80 o
  -6  -4   1        103.42        100.26         8.79 o
   6  -4  -1        103.42         90.06        18.61 o
   6  -4  -1        103.42         89.71        14.50 o
  -6  -4   1        103.42         78.22        13.13 o
  -6   4   1        103.42         92.17        14.52 o
   6   4  -1        103.42         95.44        14.83 o
   6   4  -1        103.42         97.39        14.05 o
   6   4  -1        103.42         87.07        19.58 o
  -6   4   1        103.42        103.44        21.42 o
   6   4  -1        744.10        594.35        46.07 o
  -6   4   1        744.10        679.04        44.72 o
  -6   4   1        744.10        812.64        47.89 o
  -6   4   1        744.10        566.26        46.31 o
   6   4  -1        744.10        590.48        41.22 o
  -6   4   1        744.10        565.83        44.34 o
  -4  -4   1      10469.97      11473.18       493.97 o
  -4  -4   1      10469.97      10952.11       529.36 o
  -4  -4   1      10469.97      11099.83       505.01 o
   4  -4  -1      10469.98      10916.64       511.19 o
   4  -4  -1      10469.98      10645.76       532.11 o
  -4  -4   1      10469.97      10172.02       513.75 o
   4  -4  -1       1455.21       1520.81        78.82 o
   4  -4  -1       1455.21       1389.55        78.70 o
  -4  -4   1       1455.21       1504.85        73.56 o
   4  -4  -1       1455.21       1353.17        77.18 o
   4  -4  -1       1455.21       1356.51        82.96 o
  -4  -4   1       1455.21       1353.50        76.00 o
  -4  -4   1       1455.21       1453.38        76.42 o
   4  -4  -1      11925.19      12564.26       586.19 o
   4  -4  -1      11925.19      12356.00       572.57 o
   4   4  -1      10469.97      10826.92       504.31 o
   4   4  -1      10469.97      10265.80       491.91 o
  -4   4   1      10469.98       9579.49       519.84 o
  -4   4   1      10469.98      10464.15       505.29 o
  -4   4   1      10469.98      10689.35       494.22 o
   4   4  -1      10469.97      10890.56       509.73 o
   4   4  -1      10469.97      10698.17       528.97 o
  -4   4   1      10469.98      10831.74       511.50 o
   4   4  -1       1455.21       1498.57        78.67 o
   4   4  -1       1455.21       1550.40        83.03 o
   4   4  -1       1455.21       1459.25        83.01 o
   4   4  -1       1455.21       1591.22        77.35 o
  -4   4   1       1455.21       1490.65        79.05 o
  -4   4   1       1455.21       1363.95        85.22 o
  -2  -4   1        331.05        227.95        20.11 o
   2  -4  -1        331.05        234.15        22.33 o
   2  -4  -1        331.05        250.52        18.04 o
  -2  -4   1        331.05        263.10        21.27 o
   2  -4  -1         46.01         29.99         9.62 o
   2  -4  -1         46.01         39.92         9.20 o
  -2  -4   1         46.01         36.43         7.85 o
  -2  -4   1         46.01         36.95         8.04 o
  -2  -4   1         46.01         21.36         7.30 o
   2  -4  -1         46.01         28.44         8.25 o
  -2  -4   1        545.11        451.64        30.33 o
  -2  -4   1        545.11        465.03        30.91 o
   2  -4  -1        545.11        491.60        31.03 o
   2  -4  -1        545.11        446.52        30.60 o
   2   4  -1        331.05        243.80        20.03 o
   2   4  -1        331.05        261.64        20.49 o
   2   4  -1        331.05        257.50        19.16 o
  -2   4   1        331.05        198.97        18.55 o
  -2   4   1        331.05        259.02        23.50 o
  -2   4   1        331.05        271.94        20.84 o
   2   4  -1         46.01         31.35         8.55 o
  -2   4   1         46.01         29.58        10.29 o
   0  -4  -1       1489.09       1327.13        74.01 o
   0  -4   1       1489.09       1355.51        69.27 o
   0  -4  -1       1489.09       1395.74        67.40 o
   0  -4  -1       1489.09       1345.07        67.90 o
   0  -4   1       1489.09       1284.22        67.86 o
   0  -4   1       1489.09       1340.96        73.04 o
   0  -4  -1       1489.09       1286.57        68.63 o
   0  -4   1       1489.09       1301.05        69.71 o
   0   4   1       1489.09       1354.55        67.83 o
   0   4  -1       1489.09       1299.58        71.83 o
   0   4  -1       1489.09       1194.72        68.36 o
   0   4   1       1489.09       1237.36        71.17 o
   0   4  -1       1489.09       1372.84        68.74 o
   0   4   1       1489.09       1294.82        68.66 o
  -2  -4  -1        438.69        392.54        28.59 o
   2  -4   1        438.69        502.25        33.12 o
  -2  -4  -1         60.97         65.91        10.35 o
   2  -4   1         60.97         57.96        11.19 o
  -2  -4  -1         60.97         61.67         9.31 o
   2  -4   1         60.97         76.38        14.37 o
   2  -4   1         60.97         84.49        10.71 o
  -2  -4  -1         60.97         65.73         9.69 o
  -2  -4  -1        510.13        523.89        36.59 o
  -2  -4  -1        510.13        501.74        31.83 o
   2  -4   1        510.13        531.32        32.62 o
   2  -4   1        510.13        453.61        32.21 o
   2  -4   1        510.13        501.71        32.10 o
   2   4   1         60.97         63.22        10.30 o
  -2   4  -1         60.97         45.00        11.99 o
   2   4   1         60.97         64.35        10.76 o
  -2   4  -1         60.97         67.79         7.56 o
   2   4   1        438.69        458.90        27.54 o
  -2   4  -1        438.69        454.72        29.19 o
  -2   4  -1        438.69        395.52        32.10 o
  -2   4  -1        438.69        424.02        29.37 o
   2   4   1        438.69        423.01        27.41 o
  -4  -4  -1       9068.58       9171.81       434.12 o
   4  -4   1        816.82        834.35        50.41 o
   4  -4   1        816.82        878.21        50.52 o
  -4  -4  -1        816.82        797.03        49.98 o
   4  -4   1        816.82        894.80        48.38 o
   4  -4   1        816.82        788.35        53.82 o
  -4  -4  -1        816.82        794.49        49.34 o
  -4  -4  -1        816.82        802.11        48.66 o
  -4  -4  -1        816.82        869.51        47.37 o
  -4  -4  -1       5876.89       6333.91       316.65 o
   4  -4   1       5876.89       5933.41       290.26 o
   4  -4   1       5876.89       6404.75       316.49 o
   4  -4   1       5876.89       6121.48       304.52 o
  -4  -4  -1       5876.89       6101.46       305.10 o
   4   4   1        816.82        895.83        51.06 o
   4   4   1        816.82        855.48        49.29 o
   4   4   1        816.82        781.42        53.10 o
   4   4   1        816.82        808.04        49.75 o
  -4   4  -1        816.82        938.86        56.51 o
  -4   4  -1       5876.89       6723.73       312.19 o
  -4   4  -1       5876.89       6124.89       299.14 o
   4   4   1       5876.89       5902.42       288.74 o
  -4   4  -1       5876.89       6364.97       305.38 o
   4   4   1       5876.89       5990.31       315.33 o
  -4   4  -1       5876.89       6346.56       293.00 o
  -6  -4  -1         13.67         26.86         7.90 o
  -6  -4  -1         13.67         20.72         8.09 o
   6  -4   1         13.67         26.06        12.22 o
  -6  -4  -1         13.67         13.50         7.70 o
   6  -4   1         13.67          8.84         7.24 o
   6  -4   1         13.67         23.46        10.77 o
  -6  -4  -1         13.67         10.34         7.76 o
   6  -4   1         13.67          5.65         7.43 o
  -6  -4  -1         98.34        114.90        15.56 o
  -6  -4  -1         98.34        117.11        18.70 o
   6  -4   1         98.34        100.40        17.58 o
   6  -4   1         98.34        104.22        19.22 o
   6  -4   1         98.34        111.95        15.01 o
  -6   4  -1         98.34        118.23        16.66 o
  -6   4  -1         98.34        128.52        19.24 o
   6   4   1         98.34        138.20        19.99 o
  -6   4  -1         98.34         97.48        20.32 o
   6   4   1         98.34         92.83        12.77 o
   6   4   1         13.67         20.52         9.67 o
  -6   4  -1         13.67         15.13        11.43 o
  -6   4  -1         13.67         19.11         8.57 o
   6   4   1         13.67         16.29         6.97 o
   6   4   1         13.67         30.26        10.46 o
   6   4   1         13.67         22.61         9.76 o
   6   4   1         13.67         20.82        12.11 o
  -6   4  -1         13.67         15.23         8.45 o
   8  -4   1        312.95        305.27        28.81 o
  -8  -4  -1        312.95        289.57        29.05 o
   8  -4   1        312.95        321.58        33.58 o
   8  -4   1        312.95        358.68        30.82 o
  -8  -4  -1        312.95        236.22        27.82 o
   8  -4   1       2251.60       2149.68       133.43 o
   8  -4   1       2251.60       2180.48       116.10 o
  -8  -4  -1       2251.59       2329.26       131.12 o
  -8  -4  -1       2290.88       2245.19       122.95 o
  -8   4  -1       2251.60       2147.17       128.82 o
   8   4   1       2251.59       2376.19       133.22 o
  -8   4  -1       2251.60       2132.34       122.19 o
   8   4   1       2251.59       2121.17       113.07 o
  -8   4  -1       2251.60       2323.31       129.27 o
   8   4   1        312.95        324.51        35.06 o
  -8   4  -1        312.95        290.94        33.66 o
   8   4   1        312.95        308.62        30.19 o
 -10  -4  -1        407.88        510.81        50.72 o
 -10  -4  -1        407.88        456.83        40.40 o
  10  -4   1        407.88        405.75        47.75 o
  10  -4   1        407.88        403.59        35.76 o
  10   4   1        407.88        444.99        48.03 o
 -10   4  -1        407.88        440.02        41.46 o
  10   4   1        407.88        358.43        31.24 o
 -10   4  -1        407.88        433.08        45.99 o
  12  -4   1        205.05        244.09        38.29 o
  12  -4   1        205.05        225.94        24.73 o
 -12  -4  -1        205.05        225.42        36.72 o
 -12  -4  -1        205.05        247.90        31.85 o
 -12   4  -1        205.05        241.65        36.99 o
 -12   4  -1        205.05        262.36        33.20 o
  12   4   1        205.05        175.41        20.11 o
  12   4   1        205.05        212.43        35.27 o
  14  -4   1         41.91         85.12        26.95 o
 -14  -4  -1         41.91         72.19        28.82 o
  14  -4   1         41.91        -12.71        12.71 o
 -14  -4  -1         41.91         19.61        25.60 o
  14   4   1         41.91         49.74        13.23 o
 -14   4  -1         41.91         32.98        24.02 o
 -14   4  -1         41.91        147.09        37.63 o
  14   4   1         41.91        127.62        27.84 o
  13  -5  -1        704.59        795.16        58.41 o
 -13  -5   1        704.59        756.77        64.38 o
 -13  -5   1        704.59        836.97        76.64 o
  13  -5  -1        704.59        768.99        73.55 o
 -13  -5   1         97.93         93.27        23.65 o
 -13   5   1         97.93         99.51        29.75 o
  13   5  -1         97.93         96.82        30.25 o
 -13   5   1         97.93        102.33        24.65 o
  13   5  -1        704.59        816.71        72.46 o
  13   5  -1        704.59        737.09        54.47 o
 -13   5   1        704.59        745.20        71.67 o
  11  -5  -1        739.91        688.18        66.15 o
 -11  -5   1        739.91        669.55        58.18 o
  11  -5  -1        739.91        748.73        55.08 o
 -11  -5   1        739.91        895.44        72.40 o
 -11  -5   1        102.84         90.14        21.70 o
  11  -5  -1        102.84        156.77        31.96 o
  11  -5  -1        102.84         84.35        22.15 o
  11   5  -1        739.91        882.00        69.01 o
  11   5  -1        739.91        732.55        53.04 o
 -11   5   1        739.91        763.38        61.04 o
 -11   5   1        739.91        721.22        63.63 o
  11   5  -1        102.84         93.01        28.31 o
 -11   5   1        102.84         65.91        19.91 o
 -11   5   1        102.84        131.35        32.64 o
  -9  -5   1          3.71          2.21         7.78 o
   9  -5  -1          3.71         -1.10         9.15 o
   9  -5  -1          3.71         -7.36        10.08 o
   9  -5  -1         56.14         37.95        18.75 o
   9  -5  -1         56.14         23.77        20.79 o
  -9  -5   1         56.14         69.72        18.50 o
  -9  -5   1         26.67         21.30        15.54 o
   9   5  -1         56.14         51.71        22.62 o
  -9   5   1         26.67         18.79        13.49 o
   9   5  -1         26.67         11.73         9.32 o
  -9   5   1         26.67         29.82        16.41 o
  -9   5   1         26.67         24.55        12.97 o
   9   5  -1          3.71         13.70        12.43 o
   7  -5  -1       2927.80       2623.42       141.63 o
  -7  -5   1       2927.80       2915.36       157.49 o
  -7  -5   1       2927.80       2665.13       153.40 o
   7  -5  -1       2927.80       2845.52       160.46 o
  -7  -5   1       2927.80       2822.81       147.18 o
  -7   5   1       2927.80       2709.54       154.55 o
   7   5  -1       2927.80       2655.27       140.49 o
  -7   5   1       2927.80       3097.04       153.31 o
   7   5  -1       2927.80       2518.50       153.42 o
  -7   5   1       2927.80       2854.77       148.25 o
   5  -5  -1       2563.70       2734.91       137.29 o
  -5  -5   1       2563.69       2505.81       135.57 o
  -5  -5   1       2563.69       2720.41       146.02 o
   5  -5  -1       2563.70       2747.73       151.43 o
   5  -5  -1       2563.70       2584.53       138.24 o
  -5  -5   1       2563.69       2781.91       147.71 o
  -5  -5   1       2563.69       2833.02       140.48 o
   5   5  -1       2563.69       2700.01       132.82 o
  -5   5   1       2563.70       2773.22       141.71 o
  -5   5   1       2563.70       2684.53       147.90 o
  -5   5   1       2563.70       2716.97       138.63 o
   5   5  -1       2563.69       2730.25       136.25 o
  -5   5   1       2563.70       2703.55       141.03 o
   5   5  -1       2563.69       2621.81       146.97 o
  -3  -5   1       5295.51       5515.03       270.24 o
   3  -5  -1       5295.50       5434.51       265.91 o
  -3  -5   1       5295.51       5632.90       277.87 o
   3  -5  -1       5295.50       5670.93       281.11 o
  -3  -5   1        736.02        764.65        43.43 o
   3  -5  -1        736.01        728.30        45.95 o
  -3  -5   1        736.02        713.86        44.74 o
   3  -5  -1        736.01        784.72        47.14 o
   3  -5  -1        736.01        686.35        49.59 o
  -3  -5   1        736.02        811.78        45.11 o
   3  -5  -1       6031.52       6361.79       308.06 o
  -3  -5   1       6031.52       6731.09       308.97 o
  -3  -5   1       6031.52       6374.93       314.53 o
   3  -5  -1       6031.52       6786.42       315.94 o
  -3   5   1       5295.50       5618.14       266.43 o
  -3   5   1       5295.50       5555.43       260.32 o
   3   5  -1       5295.51       5405.45       264.56 o
   3   5  -1       5295.51       5311.19       258.80 o
   3   5  -1       5295.51       5481.03       267.19 o
  -3   5   1       5295.50       5073.50       275.18 o
   3   5  -1        736.02        828.22        49.18 o
  -3   5   1        736.01        724.46        44.87 o
  -3   5   1        736.01        755.90        51.24 o
   3   5  -1        736.02        741.75        47.68 o
  -1  -5   1        288.92        269.24        23.14 o
   1  -5  -1        288.92        291.87        21.24 o
  -1  -5   1        288.92        313.86        25.55 o
   1  -5  -1        288.92        306.32        27.05 o
   1  -5  -1        288.92        329.80        24.26 o
  -1  -5   1        288.92        300.36        23.76 o
   1  -5  -1        288.92        289.68        23.23 o
  -1  -5   1        288.92        357.39        25.00 o
   1  -5  -1         40.16         55.33        12.79 o
   1  -5  -1         40.16         58.66        11.97 o
  -1  -5   1         40.16         46.54        10.16 o
  -1  -5   1         40.16         55.35        11.28 o
  -1  -5   1         40.16         49.36         9.66 o
   1  -5  -1         40.16         53.27        11.68 o
  -1   5   1        288.92        324.53        27.57 o
   1   5  -1        288.92        325.67        25.74 o
   1   5  -1        288.92        344.30        25.13 o
  -1   5   1        288.92        305.35        23.91 o
   1   5  -1        288.92        322.32        24.88 o
  -1   5   1        288.92        329.64        25.05 o
  -1   5   1         40.16         44.88        10.46 o
   1   5  -1         40.16         49.76        10.51 o
  -1   5   1         40.16         57.40        11.11 o
   1   5  -1         40.16         57.85        13.02 o
   1   5  -1         40.16         35.60         8.97 o
  -1   5   1         40.16         45.95        10.20 o
  -1   5   1         40.16         54.68        13.33 o
   1   5  -1         40.16         48.99        10.56 o
  -1  -5  -1       1773.11       1661.06        86.20 o
  -1  -5  -1       1773.11       1655.82        87.26 o
   1  -5   1       1773.11       1695.58        93.20 o
   1  -5   1       1773.11       1684.37        88.35 o
   1  -5   1       1773.11       1718.66        87.38 o
  -1  -5  -1       1773.11       1603.37        93.15 o
  -1  -5  -1       1773.11       1568.85        85.04 o
   1  -5   1       1773.11       1611.15        85.61 o
   1  -5   1        246.44        221.56        19.13 o
   1  -5   1        246.44        258.27        22.87 o
  -1  -5  -1        246.44        229.97        19.82 o
  -1  -5  -1        246.44        241.24        19.98 o
   1  -5   1        246.44        240.87        19.46 o
  -1  -5  -1        246.44        235.22        20.38 o
   1   5   1       1773.11       1533.68        84.75 o
   1   5   1       1773.11       1575.87        86.75 o
   1   5   1       1773.11       1710.68        89.75 o
  -1   5  -1       1773.11       1705.42        87.14 o
  -1   5  -1       1773.11       1800.95        94.47 o
  -1   5  -1       1773.11       1797.51        89.32 o
  -1   5  -1        246.44        235.39        22.87 o
  -1   5  -1        246.44        243.38        20.19 o
  -1   5  -1        246.44        236.43        16.64 o
   1   5   1        246.44        228.16        20.97 o
  -1   5  -1        246.44        223.61        18.98 o
   1   5   1        246.44        230.38        19.43 o
   1   5   1        246.44        225.28        19.94 o
   1   5   1        246.44        240.69        19.74 o
   3  -5   1       3627.25       3900.12       197.36 o
  -3  -5  -1       3627.24       4363.91       199.05 o
  -3  -5  -1       3627.24       4071.17       201.78 o
   3  -5   1       3627.25       4365.80       203.12 o
  -3  -5  -1       3627.24       3950.57       214.59 o
  -3  -5  -1        370.86        450.37        28.98 o
  -3  -5  -1        370.86        425.35        29.83 o
  -3  -5  -1        370.86        413.24        30.87 o
   3  -5   1        370.86        410.38        30.19 o
   3  -5   1        370.86        426.95        34.18 o
   3  -5   1        370.86        420.37        26.68 o
   3  -5   1        370.86        440.03        31.09 o
   3  -5   1       2668.28       3082.42       161.55 o
  -3  -5  -1       2668.28       3044.54       154.32 o
   3  -5   1       2668.28       3029.78       153.98 o
  -3   5  -1       2668.28       2994.26       152.28 o
  -3   5  -1       2668.28       2796.71       158.80 o
   3   5   1       2668.28       3153.91       150.29 o
  -3   5  -1       2668.28       3129.53       149.81 o
   3   5   1       2668.28       2830.34       145.87 o
   3   5   1        370.86        403.12        31.95 o
   3   5   1        370.86        441.26        31.29 o
  -3   5  -1        370.86        398.69        34.02 o
  -3   5  -1        370.86        426.85        26.93 o
  -5  -5  -1       6641.76       6718.40       335.70 o
  -5  -5  -1       6641.76       7015.11       327.26 o
   5  -5   1       6641.76       6880.46       335.16 o
   5  -5   1       6641.76       6632.29       318.96 o
  -5  -5  -1       6641.76       6595.74       346.01 o
   5  -5   1       6641.76       6567.76       348.04 o
   5   5   1       6641.76       6576.90       316.98 o
  -5   5  -1       6641.76       7000.57       335.39 o
  -5   5  -1       6641.76       6794.99       328.92 o
  -5   5  -1       6641.76       7570.51       324.07 o
   5   5   1       6641.76       6445.04       345.82 o
  -5   5  -1       6641.76       6517.51       340.69 o
  -7  -5  -1        121.96        117.40        21.88 o
   7  -5   1        121.96        170.22        20.60 o
  -7  -5  -1        121.96        150.87        21.15 o
   7  -5   1        121.96        129.87        24.01 o
  -7  -5  -1        121.96        144.89        24.46 o
   7   5   1        121.96         98.03        19.74 o
  -7   5  -1        121.96        129.37        23.24 o
  -7   5  -1        121.96        178.47        25.96 o
   7   5   1        121.96        122.90        16.91 o
  -7   5  -1        121.96        147.72        21.84 o
  -9  -5  -1         77.60         58.02        16.82 o
   9  -5   1         77.60        104.88        25.60 o
   9  -5   1         77.60         72.98        19.86 o
   9  -5   1        558.30        516.50        40.46 o
  -9  -5  -1        572.14        564.07        45.53 o
  -9  -5  -1        572.14        577.05        55.42 o
   9  -5   1        572.14        483.77        52.30 o
   9   5   1        558.30        521.78        37.53 o
  -9   5  -1        558.30        543.87        49.28 o
  -9   5  -1        558.30        511.99        48.16 o
  -9   5  -1        572.14        489.84        44.77 o
   9   5   1        572.14        496.28        50.49 o
   9   5   1         77.60         49.85        19.63 o
 -11  -5  -1          1.75         11.01        12.58 o
  11  -5   1          1.75        -10.63        10.63 o
 -11  -5  -1         12.60         27.45        19.84 o
  11  -5   1         12.60         19.87        16.79 o
 -11  -5  -1         12.60         13.94        13.32 o
  11  -5   1         12.60         14.59         9.74 o
 -11   5  -1          1.75          1.22        12.02 o
  11   5   1          1.75          6.25        14.74 o
 -11   5  -1         12.60         30.84        14.51 o
 -11   5  -1         12.60         42.05        21.82 o
  11   5   1         12.60         13.05         8.72 o
  11   5   1         12.60         13.90        17.22 o
 -13  -5  -1        110.93         70.26        26.40 o
  13  -5   1        110.93         52.89        21.02 o
 -13  -5  -1        110.93         83.46        24.24 o
  13  -5   1        110.93         51.90        15.18 o
 -13  -5  -1         15.42         -6.34        10.53 o
  13   5   1        110.93         53.05        13.77 o
  13   5   1        110.93         69.46        27.68 o
 -13   5  -1        110.93         56.18        26.12 o
 -13   5  -1        110.93         60.55        20.01 o
  13   5   1         15.42          8.98        15.50 o
  14  -6  -1        498.07        549.63        63.72 o
 -14   6   1        498.07        685.34        68.56 o
  12  -6  -1          6.61        -13.62        13.62 o
 -12  -6   1          6.61         -6.83        17.59 o
  12  -6  -1          6.61         -8.80         8.80 o
 -12  -6   1          6.61         -8.77        21.33 o
 -12  -6   1          6.61        -12.05        12.05 o
  12   6  -1          6.61         11.35        18.70 o
 -12   6   1          6.61         27.50        16.92 o
  12   6  -1          6.61         -9.14         9.91 o
  10  -6  -1        177.01        112.76        24.29 o
 -10  -6   1        177.01        145.49        25.22 o
 -10  -6   1        177.01        159.14        34.33 o
 -10  -6   1        177.01        238.19        34.70 o
  10  -6  -1        177.01        172.13        34.60 o
  10   6  -1        177.01        137.35        23.04 o
 -10   6   1        177.01        117.82        26.11 o
 -10   6   1        177.01        161.86        27.21 o
  10   6  -1        177.01        116.11        32.32 o
 -10   6   1        177.01        204.50        32.93 o
  -8  -6   1        664.76        666.95        58.19 o
  -8  -6   1        664.76        697.02        53.71 o
   8  -6  -1        664.76        684.32        52.48 o
  -8  -6   1         91.62         87.81        19.49 o
   8  -6  -1         91.62        103.60        24.14 o
  -8  -6   1         91.62         85.88        21.15 o
   8  -6  -1         91.62         83.47        19.64 o
  -8  -6   1        659.19        765.01        60.05 o
   8  -6  -1        659.19        707.93        60.80 o
   8   6  -1        664.76        809.72        63.30 o
   8   6  -1         91.62        128.66        27.73 o
  -8   6   1         91.62         44.69        20.16 o
   8   6  -1        659.19        725.77        49.50 o
  -8   6   1        659.19        808.74        61.48 o
  -8   6   1        659.19        661.88        53.92 o
  -8   6   1        659.19        626.45        52.68 o
   6  -6  -1        189.90        188.93        22.76 o
   6  -6  -1        189.90        177.90        21.63 o
  -6  -6   1        189.90        192.31        21.71 o
   6  -6  -1        189.90        148.50        22.56 o
   6  -6  -1        189.90        193.54        22.18 o
  -6  -6   1        189.90        182.35        21.71 o
   6  -6  -1       1366.33       1358.07        77.82 o
  -6  -6   1       1366.33       1438.78        84.94 o
   6  -6  -1       1366.33       1294.88        79.27 o
  -6  -6   1       1366.33       1381.61        79.54 o
  -6  -6   1       1366.33       1243.60        82.84 o
   6  -6  -1       1366.33       1244.42        86.17 o
  -6   6   1       1366.33       1382.22        79.84 o
  -6   6   1       1366.33       1455.88        81.16 o
   6   6  -1       1366.33       1185.71        74.17 o
  -6   6   1       1366.33       1199.26        84.37 o
   6   6  -1       1366.33       1281.06        83.20 o
  -6   6   1       1366.33       1358.46        80.79 o
  -6   6   1        189.90        173.31        21.53 o
   6   6  -1        189.90        173.44        21.36 o
   6   6  -1        189.90        201.58        22.75 o
  -6   6   1        189.90        168.44        26.14 o
   6   6  -1        189.90        160.69        24.05 o
   4  -6  -1        510.49        401.62        32.12 o
  -4  -6   1        510.49        405.56        34.12 o
   4  -6  -1        510.49        402.90        31.18 o
  -4  -6   1        510.49        454.57        33.05 o
  -4  -6   1        510.49        373.58        33.56 o
   4  -6  -1        510.49        394.33        36.66 o
  -4  -6   1        510.49        442.03        32.98 o
  -4  -6   1         70.95         58.16        10.30 o
   4  -6  -1         70.95         66.39        13.75 o
  -4  -6   1         70.95         50.67        11.68 o
   4  -6  -1         70.95         75.19        16.18 o
  -4  -6   1         70.95         56.28        12.81 o
   4  -6  -1         70.95         59.37        14.17 o
   4  -6  -1         70.95         58.43        16.34 o
   4  -6  -1        581.44        606.50        42.88 o
   4   6  -1         70.95         54.68        13.78 o
   4   6  -1         70.95         40.91        12.65 o
   4   6  -1         70.95         80.58        12.79 o
   4   6  -1         70.95         52.22        12.85 o
  -4   6   1         70.95         32.30        13.56 o
  -4   6   1         70.95         63.02        14.17 o
  -4   6   1         70.95         65.13        13.56 o
   4   6  -1        510.49        457.91        32.58 o
  -4   6   1        510.49        499.87        33.14 o
   4   6  -1        510.49        417.62        28.49 o
  -4   6   1        510.49        410.82        33.71 o
   4   6  -1        510.49        357.30        30.13 o
  -4   6   1        510.49        367.40        35.36 o
  -4   6   1        510.49        410.51        33.31 o
  -2  -6   1       8557.92       9435.84       434.14 o
  -2  -6   1       8557.92       9683.49       440.87 o
  -2  -6   1       8557.92       9018.51       454.64 o
   2  -6  -1       8557.93       9289.01       434.61 o
   2  -6  -1       8557.93       9347.89       424.99 o
  -2  -6   1       8557.92       8525.41       423.25 o
   2  -6  -1       8557.93       9181.52       457.73 o
   2  -6  -1       8557.93       8479.98       434.53 o
   2  -6  -1       1187.55       1121.80        66.70 o
  -2  -6   1       1187.55       1168.89        66.36 o
   2  -6  -1       1187.55       1194.59        67.89 o
  -2  -6   1       1187.55       1182.78        66.06 o
   2  -6  -1       1187.55       1274.07        73.72 o
  -2  -6   1       1187.55       1243.06        67.99 o
   2   6  -1       8544.20       9026.12       427.27 o
  -2   6   1       8544.21       8781.51       417.96 o
   2   6  -1       8544.20       9307.79       436.81 o
  -2   6   1       8544.21       9119.01       428.18 o
   2   6  -1       8544.20       9165.91       417.94 o
  -2   6   1       8544.21       8371.48       441.43 o
  -2   6   1       1187.55       1239.92        74.38 o
   0  -6  -1       2249.31       2600.92       126.70 o
   0  -6  -1       2249.31       2655.58       137.59 o
   0  -6   1       2249.31       2488.57       129.02 o
   0  -6  -1       2249.31       2621.46       126.99 o
   0  -6   1       2249.31       2445.74       126.11 o
   0  -6  -1       2249.31       2682.47       128.92 o
   0  -6   1       2249.31       2479.92       135.48 o
   0  -6   1       2249.31       2554.84       128.32 o
   0   6  -1       2249.31       2363.90       127.65 o
   0   6   1       2249.31       2413.85       125.35 o
   0   6   1       2249.31       2225.53       131.53 o
   0   6  -1       2249.31       2534.30       126.77 o
   0   6   1       2249.31       2632.19       128.68 o
   0   6  -1       2249.31       2436.94       132.91 o
   2  -6   1        236.84        281.76        26.78 o
  -2  -6  -1        236.84        273.93        23.65 o
   2  -6   1        236.84        262.06        23.44 o
   2  -6   1        236.84        261.62        23.18 o
   2  -6   1       1821.17       1831.92       105.45 o
  -2  -6  -1       1821.17       2000.58       103.52 o
  -2  -6  -1       1821.17       2072.98       113.88 o
  -2  -6  -1       1821.17       2041.46       105.37 o
   2  -6   1       1821.17       1887.60       103.63 o
  -2  -6  -1       1821.17       1991.00       105.91 o
   2  -6   1       1821.17       2225.28       107.54 o
   2  -6   1       1704.02       1811.75       104.82 o
   2   6   1       1704.03       1802.13        98.19 o
  -2   6  -1       1704.02       1818.26       105.13 o
  -2   6  -1       1704.02       1888.69        99.95 o
  -2   6  -1       1704.02       1964.23        98.55 o
   2   6   1       1704.03       1775.35        95.27 o
   2   6   1        236.84        329.65        26.16 o
  -4  -6  -1         16.33         19.29         9.39 o
   4  -6   1         16.33         14.46         8.48 o
  -4  -6  -1         16.33         34.08         9.50 o
  -4  -6  -1         16.33         17.66         8.23 o
   4  -6   1         16.33         32.86        12.23 o
   4  -6   1         16.33         29.36        10.92 o
   4  -6   1         16.33         32.59         8.44 o
   4  -6   1        117.51        196.63        21.51 o
   4  -6   1        117.51        220.94        25.67 o
  -4  -6  -1        117.51        179.76        23.00 o
  -4  -6  -1        117.51        173.92        19.68 o
   4  -6   1        117.51        166.94        20.53 o
  -4  -6  -1        117.51        161.99        20.23 o
   4  -6   1        117.51        187.39        20.03 o
  -4   6  -1        117.51        167.97        23.94 o
  -4   6  -1        117.51        175.80        21.20 o
   4   6   1        117.51        165.83        17.91 o
  -4   6  -1        117.51        189.89        20.61 o
   4   6   1        117.51        200.45        16.26 o
   4   6   1         16.33         18.72         9.47 o
   4   6   1         16.33         27.84        11.31 o
  -4   6  -1         16.33         17.48        10.73 o
   4   6   1         16.33         14.53         8.76 o
   4   6   1         16.33         28.34        10.63 o
   6  -6   1          0.72          3.87         9.03 o
   6  -6   1          0.72          1.80         6.50 o
   6  -6   1          0.72         13.13         9.47 o
  -6  -6  -1          0.72         -5.38         5.38 o
   6  -6   1          5.19         15.61        12.69 o
   6  -6   1          5.19          7.79         8.04 o
   6  -6   1          5.19         12.66         9.11 o
  -6  -6  -1          5.19         13.41         9.53 o
  -6  -6  -1          5.19         12.93        11.25 o
  -6  -6  -1          5.19         15.38        11.06 o
  -6   6  -1          0.72         -5.35         7.83 o
   6   6   1          0.72         -0.27         9.30 o
   6   6   1          0.72          2.16         6.06 o
   6   6   1          0.72         -0.93         6.15 o
  -6   6  -1          0.72          3.48         7.82 o
   6   6   1          0.72         11.83         8.01 o
   6   6   1          5.19         11.21         8.48 o
  -6   6  -1          5.19         14.01        10.15 o
  -6   6  -1          5.19          7.26        12.10 o
   6   6   1          5.19         10.29        10.92 o
  -6   6  -1          5.19         29.22        12.20 o
   8  -6   1        565.51        577.11        52.80 o
   8  -6   1        565.51        521.40        42.12 o
  -8  -6  -1        565.51        635.26        53.19 o
   8  -6   1        565.51        534.38        48.53 o
   8  -6   1         78.60        103.32        25.16 o
  -8  -6  -1         78.60         82.01        20.48 o
   8  -6   1         78.60         66.50        18.07 o
  -8  -6  -1        783.47        882.54        67.53 o
  -8  -6  -1        783.47        745.34        56.60 o
   8   6   1        565.51        616.73        53.31 o
  -8   6  -1        565.51        584.64        50.10 o
   8   6   1        565.51        600.25        40.80 o
  -8   6  -1        565.51        587.26        52.11 o
  -8   6  -1        565.51        484.57        44.38 o
  -8   6  -1         78.60         98.77        26.48 o
   8   6   1         78.60         74.73        22.19 o
  10  -6   1        365.92        324.53        47.33 o
  10  -6   1        365.92        362.76        35.77 o
 -10  -6  -1        365.92        408.13        46.77 o
 -10  -6  -1        365.92        416.51        50.08 o
 -10  -6  -1        365.92        360.22        39.13 o
 -10   6  -1        365.92        429.72        46.33 o
  10   6   1        365.92        336.43        31.30 o
  10   6   1        365.92        438.65        49.46 o
 -10   6  -1        365.92        388.63        40.93 o
 -10   6  -1        365.92        443.18        47.52 o
 -12  -6  -1          7.46         24.31        19.27 o
 -12  -6  -1          7.46         -3.59        19.46 o
  12  -6   1          7.46          4.88        10.51 o
  12  -6   1          7.46         -7.59        16.17 o
 -12   6  -1          7.46          1.09        16.00 o
  12   6   1          7.46          7.86        22.30 o
 -12   6  -1          7.46         18.10        13.54 o
  12   6   1          7.46         11.44         9.63 o
 -14  -6  -1         80.34         70.19        27.09 o
 -14  -6  -1         80.34         63.25        30.90 o
  14   6   1         80.34        136.74        29.03 o
 -14   6  -1         80.34        136.04        36.11 o
  13  -7  -1          2.03          6.78         9.90 o
 -13  -7   1          2.03         -2.03        13.33 o
 -13  -7   1          2.03         -8.55        10.77 o
 -13  -7   1          2.03          5.39        15.51 o
  13  -7  -1          2.03         -1.42        13.06 o
 -13  -7   1          0.28          2.40         8.58 o
  13   7  -1          0.28          2.47        17.86 o
 -13   7   1          0.28         23.30        11.64 o
 -13   7   1          0.28          7.82        14.78 o
  13   7  -1          2.03         10.72        10.16 o
 -11  -7   1        142.81        201.51        34.27 o
  11  -7  -1        142.81        176.65        39.24 o
  11  -7  -1        142.81        191.21        26.95 o
 -11  -7   1        142.81        139.81        34.10 o
 -11  -7   1        142.81        202.48        31.16 o
 -11  -7   1         19.85         28.37        13.89 o
  11  -7  -1         19.85         58.88        22.61 o
  11   7  -1        142.81        188.50        33.20 o
 -11   7   1        142.81        165.18        29.62 o
  11   7  -1        142.81        166.94        22.97 o
 -11   7   1        142.81        209.54        36.22 o
  11   7  -1         19.85         29.45        18.82 o
 -11   7   1         19.85         19.06        15.31 o
 -11   7   1         19.85         45.75        22.07 o
  -9  -7   1        107.74         85.41        23.89 o
  -9  -7   1        107.74        105.76        23.82 o
   9  -7  -1        107.74         93.82        29.74 o
   9  -7  -1        107.74        132.66        25.71 o
  -9  -7   1         72.21         89.80        26.52 o
   9  -7  -1         10.04         20.51        14.00 o
  -9  -7   1         10.04          5.17        10.29 o
  -9   7   1         72.21        110.45        25.42 o
   9   7  -1         72.21         58.52        17.21 o
  -9   7   1         72.21         66.81        23.57 o
  -9   7   1         72.21         62.30        20.28 o
   9   7  -1        107.74        100.13        25.53 o
   9   7  -1         10.04         15.51        14.50 o
  -7  -7   1        444.85        461.73        43.03 o
  -7  -7   1        444.85        446.08        39.35 o
   7  -7  -1        444.85        514.55        41.20 o
   7  -7  -1        444.85        418.43        46.30 o
  -7  -7   1        444.85        459.98        44.94 o
  -7   7   1        444.85        482.01        41.73 o
  -7   7   1        444.85        488.10        42.85 o
  -7   7   1        444.85        471.30        46.97 o
   7   7  -1        444.85        502.32        38.90 o
   5  -7  -1       1566.76       1388.73        80.73 o
   5  -7  -1       1566.76       1282.98        89.76 o
  -5  -7   1       1566.76       1464.68        82.59 o
  -5  -7   1       1566.76       1436.21        87.30 o
  -5  -7   1       1566.76       1371.06        86.16 o
   5  -7  -1       1566.76       1338.57        81.48 o
  -5   7   1       1566.76       1411.26        82.77 o
  -5   7   1       1566.76       1541.94        85.70 o
  -5   7   1       1566.76       1516.18        82.80 o
  -5   7   1       1566.76       1293.39        88.61 o
   5   7  -1       1566.76       1341.80        79.50 o
  -3  -7   1        117.67        169.28        17.90 o
   3  -7  -1        117.67        164.64        19.62 o
   3  -7  -1        117.67        154.46        18.23 o
  -3  -7   1        117.67        121.66        16.57 o
   3  -7  -1        117.67        124.18        20.01 o
   3  -7  -1        846.65        998.79        68.28 o
   3  -7  -1        846.65       1060.07        60.35 o
  -3  -7   1        846.65        958.46        62.83 o
  -3  -7   1        964.32       1225.57        78.67 o
  -3  -7   1        964.32       1312.72        74.74 o
   3  -7  -1        964.32       1378.00        76.34 o
   3  -7  -1        964.32       1216.86        73.80 o
  -3  -7   1        964.32       1205.56        72.77 o
   3   7  -1        846.65        974.99        60.68 o
   3   7  -1        846.65       1111.82        63.94 o
  -3   7   1        846.65       1075.55        63.99 o
  -3   7   1        846.65        931.81        61.38 o
   3   7  -1        846.65       1029.02        60.85 o
  -3   7   1        846.65        962.33        67.93 o
  -3   7   1        117.67        128.34        20.95 o
  -3   7   1        117.67        146.95        17.00 o
   3   7  -1        117.67        133.87        17.45 o
  -1  -7   1        293.35        306.14        26.11 o
   1  -7  -1        293.35        339.21        30.73 o
   1  -7  -1        293.35        337.50        27.83 o
  -1  -7   1        293.35        320.80        28.34 o
   1  -7  -1        293.35        323.71        27.48 o
  -1  -7   1        293.35        347.27        27.01 o
  -1  -7   1       2110.60       2501.00       131.66 o
  -1  -7   1       2110.60       2380.09       123.72 o
   1  -7  -1       2110.61       2342.38       123.79 o
   1  -7  -1       2110.61       2119.61       120.29 o
   1  -7  -1       2110.61       2394.04       121.23 o
  -1  -7   1       2110.60       2403.55       122.19 o
   1  -7  -1       2110.61       2272.56       132.34 o
  -1  -7   1       2110.60       2379.52       124.99 o
   1   7  -1        293.35        335.57        27.26 o
   1   7  -1        293.35        354.58        27.23 o
  -1   7   1        293.35        297.20        29.58 o
   1   7  -1        293.35        285.68        24.39 o
   1   7  -1        293.35        325.52        30.06 o
  -1   7   1        293.35        333.62        26.60 o
  -1   7   1        293.35        319.47        26.08 o
  -1   7   1        293.35        290.22        26.44 o
  -1   7   1       2110.61       2456.96       124.85 o
   1   7  -1       2110.60       2384.16       128.06 o
  -1   7   1       2110.61       2255.31       129.93 o
   1   7  -1       2110.60       2404.68       122.90 o
   1   7  -1       2110.60       2371.17       124.53 o
  -1   7   1       2110.61       2349.91       121.99 o
   1  -7   1       2771.62       2710.09       152.56 o
   1  -7   1       2771.62       2732.61       143.72 o
  -1  -7  -1       2771.63       2899.64       143.49 o
  -1  -7  -1       2771.63       2823.17       144.00 o
  -1  -7  -1       2771.63       2606.89       140.79 o
   1  -7   1       2771.62       2716.76       141.58 o
  -1  -7  -1       2771.63       2850.80       154.35 o
   1  -7   1       2771.62       2754.72       145.00 o
  -1  -7  -1        385.22        300.62        27.77 o
   1  -7   1        385.22        390.08        32.87 o
  -1  -7  -1        385.22        372.39        28.36 o
   1  -7   1        385.22        325.25        27.85 o
  -1  -7  -1        385.22        348.89        30.13 o
   1  -7   1        385.22        362.80        28.51 o
   1   7   1        385.22        444.98        30.84 o
   1   7   1        385.22        355.47        28.80 o
  -1   7  -1        385.22        378.80        28.51 o
   1   7   1        385.22        350.64        28.81 o
   1   7   1        385.22        383.56        31.13 o
  -1   7  -1        385.22        350.12        25.21 o
  -1   7  -1        385.22        386.77        33.78 o
  -1   7  -1        385.22        370.42        29.28 o
  -1   7  -1       2771.62       2956.96       146.81 o
   1   7   1       2771.63       3048.60       145.44 o
  -1   7  -1       2771.62       2530.45       141.51 o
   1   7   1       2771.63       2787.20       141.50 o
   1   7   1       2771.63       2880.02       148.75 o
  -1   7  -1       2771.62       2974.41       153.00 o
  -3  -7  -1        131.03        131.18        19.00 o
   3  -7   1        131.03        121.05        19.24 o
  -3  -7  -1        131.03        143.10        22.88 o
   3  -7   1        131.03         98.41        18.44 o
   3  -7   1         18.17         19.19         9.61 o
   3  -7   1         18.17         23.76        12.11 o
  -3  -7  -1         18.17          7.06         6.84 o
   3  -7   1         18.17          6.63         6.83 o
  -3  -7  -1         18.17         16.61         8.89 o
  -3  -7  -1         18.17         14.72         9.15 o
  -3  -7  -1        130.70        119.65        16.97 o
   3  -7   1        130.70        120.04        19.61 o
  -3   7  -1         18.17         14.16         5.92 o
   3   7   1         18.17         11.13         8.34 o
   3   7   1         18.17         20.18        10.07 o
  -3   7  -1         18.17          0.78         8.86 o
   3   7   1        130.70         96.75        14.65 o
  -3   7  -1        130.70        106.71        21.04 o
   3   7   1        130.70        110.41        14.80 o
  -3   7  -1        130.70        124.38        22.27 o
  -3   7  -1        130.70         86.84        17.39 o
   5  -7   1       1086.97        946.92        64.88 o
   5  -7   1       1086.97       1006.65        71.87 o
  -5  -7  -1       1086.97       1062.66        70.59 o
  -5  -7  -1       1086.97       1042.59        67.75 o
   5  -7   1       1086.97        915.97        60.79 o
  -5  -7  -1       1086.97       1031.37        62.93 o
   5   7   1       1086.97       1032.16        60.63 o
  -5   7  -1       1086.97       1061.07        66.88 o
  -5   7  -1       1086.97        928.60        70.69 o
  -7  -7  -1        589.44        604.05        46.37 o
   7  -7   1        589.44        632.70        55.29 o
  -7  -7  -1        589.44        577.59        52.55 o
  -7  -7  -1        589.44        684.82        55.07 o
   7  -7   1        589.44        540.16        43.54 o
  -7   7  -1        589.44        647.88        49.57 o
   7   7   1        589.44        625.17        42.73 o
   7   7   1        589.44        625.93        52.93 o
  -7   7  -1        589.44        531.70        52.29 o
  -7   7  -1        589.44        537.71        48.14 o
  -9  -7  -1         48.59         -0.26        25.04 o
   9  -7   1         48.59         36.33        25.18 o
   9  -7   1         48.59         20.78        17.57 o
  -9  -7  -1         48.59         39.83        19.67 o
  -9  -7  -1         14.67          7.86        13.01 o
   9  -7   1          2.04         -3.50        10.08 o
   9  -7   1          2.04         12.76        13.83 o
  -9  -7  -1          2.04         -2.45         8.11 o
   9   7   1         48.59         77.91        24.47 o
  -9   7  -1         48.59          0.16        18.54 o
  -9   7  -1         48.59         29.10        21.89 o
   9   7   1          2.04          3.04        12.64 o
   9   7   1         14.67         11.02         7.51 o
  -9   7  -1         14.67         15.83        14.08 o
 -11  -7  -1        180.36        173.56        27.57 o
 -11  -7  -1        180.36        210.44        34.26 o
  11  -7   1        180.36        183.95        24.46 o
  11  -7   1        180.36        141.55        36.09 o
 -11  -7  -1        180.36        170.65        37.79 o
 -11  -7  -1         25.07          8.84        14.21 o
  11  -7   1         25.07         48.93        19.69 o
 -11   7  -1         25.07         30.81        20.62 o
  11   7   1         25.07         31.96        17.60 o
 -11   7  -1        180.36        152.93        36.44 o
 -11   7  -1        180.36        175.33        28.20 o
  11   7   1        180.36        171.77        21.01 o
 -11   7  -1        180.36        232.51        36.19 o
  11   7   1        182.44        233.04        41.87 o
 -13  -7  -1         27.97          7.79        11.48 o
  13  -7   1        201.22        185.60        43.80 o
 -13  -7  -1        201.22        271.96        41.65 o
 -13  -7  -1        201.22        213.65        33.61 o
  13  -7   1        201.22        173.09        23.80 o
 -13  -7  -1        201.22        170.82        42.46 o
  13   7   1         27.97         64.94        24.78 o
 -13   7  -1         27.97         60.38        25.10 o
  13   7   1        201.22        198.24        21.38 o
  13   7   1        201.22        266.27        38.77 o
 -13   7  -1        201.22        140.48        37.38 o
  12  -8  -1         45.58          9.20        11.55 o
 -12  -8   1         45.58         15.29        17.64 o
 -12  -8   1         45.58         26.39        16.86 o
  12  -8  -1         45.58         92.19        28.50 o
 -12  -8   1         45.58         76.53        25.25 o
  12   8  -1         45.58         64.35        14.60 o
 -10  -8   1        302.71        407.19        50.69 o
 -10  -8   1        302.71        378.75        39.88 o
  10  -8  -1        302.71        387.71        50.87 o
  10  -8  -1        302.71        293.65        36.17 o
 -10  -8   1        302.71        283.05        40.66 o
  10   8  -1        302.71        283.51        32.99 o
 -10   8   1        302.71        347.52        47.11 o
  -8  -8   1         39.69         29.14        13.29 o
   8  -8  -1         39.69         60.22        21.89 o
   8  -8  -1        285.60        201.87        33.69 o
  -8  -8   1        285.60        251.24        29.99 o
  -8  -8   1        285.60        245.49        34.19 o
   8  -8  -1        394.29        381.67        39.13 o
  -8  -8   1        394.29        360.62        42.12 o
   8   8  -1         39.69         33.24        18.23 o
  -8   8   1         39.69         20.96        18.69 o
   8   8  -1        285.60        319.91        35.76 o
  -8   8   1        285.60        223.49        29.59 o
  -8   8   1        285.60        181.50        32.77 o
   8   8  -1        285.60        264.76        28.46 o
  -6  -8   1       1857.48       1747.32       115.92 o
  -6  -8   1       1857.48       1902.46       111.16 o
   6  -8  -1       1857.48       1939.51       111.12 o
   6  -8  -1       1857.48       2059.70       110.58 o
  -6  -8   1       1857.48       2063.90       118.35 o
   6  -8  -1       1857.48       1748.48       120.47 o
   6  -8  -1        258.17        270.08        29.28 o
   6  -8  -1        258.17        224.90        31.19 o
  -6  -8   1        258.17        253.49        27.25 o
   6   8  -1       1857.48       1943.09       108.22 o
  -6   8   1       1857.48       2064.35       112.62 o
  -6   8   1       1857.48       1875.64       121.30 o
  -6   8   1       1857.48       2093.76       115.33 o
   6   8  -1        258.17        277.12        30.05 o
   6   8  -1        258.17        269.84        28.94 o
   6   8  -1        258.17        306.10        32.34 o
  -6   8   1        258.17        261.56        34.96 o
  -6   8   1        258.17        233.76        27.95 o
   4  -8  -1         28.29         27.71        15.07 o
  -4  -8   1         28.29         49.59        13.13 o
   4  -8  -1         28.29         36.11        13.12 o
   4  -8  -1         28.29         25.09        11.51 o
  -4  -8   1         28.29         37.60        12.85 o
  -4  -8   1        203.57        218.45        26.28 o
   4  -8  -1        203.57        183.24        26.67 o
   4  -8  -1        203.57        193.85        21.50 o
  -4  -8   1        203.57        200.36        24.43 o
  -4  -8   1        203.57        204.73        24.15 o
   4  -8  -1        231.87        237.98        28.65 o
   4   8  -1         28.29         21.88        10.98 o
  -4   8   1         28.29         39.47        16.10 o
  -4   8   1         28.29         33.67        11.19 o
   4   8  -1         28.29         48.76        15.02 o
   4   8  -1         28.29         26.07        12.21 o
  -4   8   1        203.57        161.57        22.37 o
   4   8  -1        203.57        218.47        22.04 o
   4   8  -1        203.57        160.79        21.24 o
  -4   8   1        203.57        192.18        28.11 o
  -4   8   1        203.57        203.72        24.80 o
  -2  -8   1        193.52        127.97        19.49 o
  -2  -8   1        193.52        130.76        20.15 o
   2  -8  -1        193.52        145.40        18.17 o
  -2  -8   1        193.52        174.33        24.15 o
   2  -8  -1        193.52        166.98        21.64 o
  -2  -8   1        193.52        165.00        20.41 o
   2  -8  -1        193.52        187.57        27.09 o
   2  -8  -1        193.52        175.50        22.66 o
  -2  -8   1         16.10         14.87         8.03 o
   2  -8  -1         16.10         20.96        11.81 o
  -2  -8   1         16.10          4.95         7.86 o
   2   8  -1        115.81         78.80        18.94 o
  -2   8   1        115.81         81.89        17.86 o
  -2   8   1        115.81        108.09        21.14 o
  -2   8   1        115.81         96.74        22.61 o
   2   8  -1        193.52        131.23        20.34 o
   0  -8   1          0.00          1.43         8.12 o
   0  -8  -1          0.00         -1.90         7.18 o
   0  -8  -1          0.00         10.37        10.14 o
   0  -8   1          0.00         -5.72         8.65 o
   0  -8   1          0.00         -6.82         9.21 o
   0  -8  -1          0.00         11.69         8.96 o
   0  -8   1          0.00         14.80         8.95 o
   0  -8  -1          0.00         -0.87        10.13 o
   0   8  -1          0.00          2.41         8.50 o
   0   8  -1          0.00          0.66         8.13 o
   0   8   1          0.00          3.52         6.67 o
   0   8  -1          0.00          6.22        12.22 o
   0   8   1          0.00          0.78         8.38 o
   2  -8   1       2728.23       3134.72       150.89 o
  -2  -8  -1       2728.23       2984.61       151.84 o
   2  -8   1       2728.23       2726.41       150.88 o
   2  -8   1       2728.23       2918.14       162.24 o
  -2  -8  -1       2728.23       2811.12       161.32 o
  -2  -8  -1       2728.23       2961.48       151.23 o
  -2  -8  -1        378.97        404.44        34.06 o
   2  -8   1        378.97        384.61        31.92 o
   2  -8   1        378.97        383.66        36.25 o
  -2   8  -1       2726.60       2952.74       160.44 o
   2   8   1       2726.60       2978.53       152.88 o
   2   8   1       2726.60       2695.39       145.60 o
  -2   8  -1       2728.23       2970.79       153.75 o
  -2   8  -1       2728.23       2736.31       149.50 o
  -4  -8  -1        282.68        236.42        26.13 o
   4  -8   1        282.68        263.49        27.71 o
  -4  -8  -1        282.68        221.36        26.41 o
   4  -8   1        282.68        251.20        30.99 o
  -4  -8  -1        282.68        301.06        32.03 o
   4  -8   1        282.68        236.37        25.90 o
   4  -8   1         39.29         38.66        13.00 o
  -4  -8  -1         39.29         39.66        12.97 o
  -4  -8  -1         39.29         31.17        12.30 o
   4  -8   1         39.29         38.67        15.38 o
   4   8   1         39.29         41.88        13.63 o
   4   8   1         39.29         41.99        14.87 o
   4   8   1         39.29         43.73        13.60 o
  -4   8  -1         39.29         63.34        18.81 o
  -4   8  -1        282.68        336.62        36.04 o
  -4   8  -1        282.68        273.32        29.21 o
   4   8   1        282.68        301.80        27.07 o
   6  -8   1         37.72         42.58        17.77 o
  -6  -8  -1         37.72         52.03        17.15 o
   6  -8   1         37.72         28.28        13.08 o
  -6  -8  -1        271.39        301.42        29.97 o
   6  -8   1        271.39        223.01        29.24 o
   6  -8   1        271.39        236.04        33.21 o
  -6  -8  -1        271.39        320.06        35.00 o
  -6  -8  -1        271.39        286.89        33.65 o
   6  -8   1        271.39        293.27        30.30 o
   6   8   1         37.72         51.68        18.63 o
  -6   8  -1         37.72         37.86        19.00 o
  -6   8  -1         37.72         53.12        16.62 o
   6   8   1         37.72         16.89        11.36 o
   6   8   1        271.39        296.50        27.74 o
  -6   8  -1        271.39        272.08        31.75 o
  -6   8  -1        271.39        327.64        33.17 o
  -6   8  -1        271.39        310.16        38.50 o
   8  -8   1         23.54         26.18        17.70 o
   8  -8   1         23.54         29.71        13.84 o
  -8  -8  -1         23.54         15.08        14.55 o
   8  -8   1         23.54         33.91        17.45 o
  -8  -8  -1         23.54         28.94        13.69 o
   8  -8   1          3.27          5.92        10.25 o
  -8  -8  -1          3.27         -7.19         7.19 o
   8  -8   1          3.27         -0.01         8.46 o
  -8  -8  -1         29.61         39.82        19.94 o
   8   8   1         23.54         34.68        12.20 o
  -8   8  -1         23.54         23.14        16.91 o
   8   8   1         23.54         15.76        14.56 o
  -8   8  -1         23.54          9.83        12.14 o
  -8   8  -1         23.54         14.81        14.17 o
   8   8   1          3.27          4.00        11.86 o
  -8   8  -1          3.27        -12.13        12.13 o
 -10  -8  -1         53.14         45.02        24.56 o
  10  -8   1         53.14         74.10        25.38 o
  10  -8   1         53.14         89.87        20.47 o
 -10  -8  -1         53.14         34.19        18.48 o
 -10  -8  -1         53.14         82.61        32.67 o
 -10   8  -1         53.14          0.76        20.61 o
 -10   8  -1         53.14         59.70        23.87 o
 -10   8  -1         53.14         96.30        31.95 o
  10   8   1         53.14         53.93        15.23 o
  12  -8   1          6.35         14.07        11.66 o
 -12  -8  -1          6.35         39.21        23.54 o
 -12  -8  -1          6.35         70.77        26.02 o
 -12  -8  -1          6.35         21.64        16.07 o
  12  -8   1          6.35         16.35        18.83 o
  12   8   1          6.35         27.74        11.72 o
  12   8   1          6.35         17.50        21.95 o
 -12   8  -1          6.35         33.48        19.88 o
  13  -9  -1          1.97        -14.21        14.21 o
 -11  -9   1          7.66         -8.92        11.52 o
 -11  -9   1          7.66         -7.95         7.95 o
 -11  -9   1          7.66          3.62        14.34 o
  11  -9  -1          7.66          1.09        13.77 o
  11  -9  -1          7.66          0.78         9.21 o
  11  -9  -1          1.06          7.52        12.98 o
 -11  -9   1          1.06         -8.05         8.05 o
  11   9  -1          7.66         -4.26         7.81 o
  11   9  -1          7.66         18.29        13.95 o
 -11   9   1          7.66         15.71        17.85 o
 -11   9   1          1.06         -5.60         8.55 o
 -11   9   1          1.06        -14.33        14.79 o
  11   9  -1          1.06        -10.43        10.43 o
  -9  -9   1          5.20         15.14        12.85 o
   9  -9  -1          5.20         15.77        15.46 o
   9  -9  -1         61.42        144.45        36.59 o
  -9  -9   1         61.42        185.38        29.79 o
  -9  -9   1         61.42        143.51        33.92 o
   9  -9  -1         61.42        154.61        30.24 o
  -9  -9   1         61.42        177.60        33.57 o
  -9   9   1         37.42         82.95        28.93 o
   9   9  -1         61.42        160.02        25.83 o
  -7  -9   1        113.65         48.18        20.01 o
  -7  -9   1        113.65        147.87        26.50 o
  -7  -9   1        113.65         91.80        23.75 o
   7  -9  -1        113.65         82.60        27.58 o
   7  -9  -1        113.65        120.17        23.93 o
  -7   9   1        113.65         80.95        26.38 o
   7   9  -1        113.65        105.77        20.99 o
   5  -9  -1        407.20        372.08        42.18 o
   5  -9  -1        407.20        441.45        38.63 o
  -5  -9   1        407.20        393.89        39.28 o
  -5  -9   1        407.20        413.16        40.51 o
  -5  -9   1        407.20        383.34        35.34 o
  -5   9   1        407.20        397.10        43.03 o
   5   9  -1        407.20        395.67        36.79 o
  -3  -9   1        602.81        627.26        52.01 o
   3  -9  -1        602.81        600.34        48.81 o
  -3  -9   1        602.81        678.12        50.39 o
  -3  -9   1        602.81        695.11        49.85 o
   3  -9  -1         73.56         98.00        16.14 o
  -3  -9   1         73.56         81.20        18.24 o
  -3  -9   1         73.56         83.21        18.67 o
   3  -9  -1         73.56         86.89        22.60 o
   3  -9  -1        529.25        555.05        49.26 o
  -3   9   1         73.56         88.40        23.00 o
  -3   9   1        529.25        524.21        48.23 o
  -3   9   1        529.25        545.13        43.71 o
   3   9  -1        529.25        523.52        42.65 o
   3   9  -1        529.25        578.84        43.30 o
   1  -9  -1        523.96        545.42        41.18 o
   1  -9  -1        523.96        479.20        40.08 o
  -1  -9   1        523.96        603.89        42.98 o
  -1  -9   1        523.96        517.94        40.51 o
  -1  -9   1        523.96        560.55        45.49 o
  -1  -9   1        523.96        520.98        40.62 o
   1  -9  -1        523.96        495.72        45.44 o
  -1  -9   1         72.82         90.57        20.12 o
  -1  -9   1         72.82         80.53        17.06 o
   1  -9  -1         72.82         90.03        19.62 o
   1  -9  -1         72.82         88.50        21.13 o
   1   9  -1        523.96        491.62        40.63 o
  -1   9   1        523.96        459.59        39.59 o
  -1   9   1        523.96        555.20        46.26 o
   1   9  -1        523.96        541.63        44.02 o
  -1   9   1         72.82         63.04        15.02 o
  -1   9   1         72.82         53.28        18.00 o
   1   9  -1         72.82         81.37        19.95 o
  -1   9   1         72.82        102.15        19.38 o
   1   9  -1         72.82         95.67        21.20 o
   1   9  -1         72.82         52.85        13.13 o
   1   9  -1         72.82         86.50        15.13 o
  -1   9   1         72.82         58.12        15.77 o
   1  -9   1         12.90         12.53         9.61 o
  -1  -9  -1         12.90         10.34         9.06 o
   1  -9   1         12.90          7.75         8.45 o
  -1  -9  -1         12.90         -7.88         7.88 o
  -1  -9  -1         12.90         -5.35         6.09 o
   1  -9   1         12.90          9.99         9.74 o
   1  -9   1          1.79          0.96        10.03 o
  -1  -9  -1          1.79         -4.08         6.85 o
  -1  -9  -1          1.79          6.98        11.83 o
   1  -9   1          1.79         -5.02         5.02 o
   1   9   1          1.79          3.52         6.68 o
   1   9   1          1.79          0.03         7.83 o
  -1   9  -1          1.79         13.43         8.75 o
   1   9   1          1.79         -0.93         8.23 o
   1   9   1          1.79         -4.44         7.07 o
  -1   9  -1          1.79          1.40         6.15 o
  -1   9  -1          1.79          6.31        11.01 o
  -1   9  -1         12.90         14.09        13.41 o
  -1   9  -1         12.90         -0.71         6.51 o
   1   9   1         12.90          8.26        10.18 o
  -1   9  -1         12.90         -1.25         9.14 o
   1   9   1         12.90          6.31         8.68 o
  -3  -9  -1        170.13        196.31        23.76 o
   3  -9   1        170.13        132.46        19.55 o
  -3  -9  -1        170.13        145.83        21.43 o
   3  -9   1        170.13        188.44        25.74 o
  -3  -9  -1       1225.80       1426.63        81.03 o
  -3  -9  -1       1225.80       1388.70        79.92 o
   3  -9   1       1225.81       1196.87        77.53 o
   3  -9   1       1225.81       1315.15        79.81 o
  -3  -9  -1       1225.80       1096.28        83.20 o
   3  -9   1       1224.08       1376.36        88.66 o
  -3   9  -1       1224.08       1406.96        83.82 o
  -3   9  -1       1224.08       1291.57        88.47 o
   3   9   1       1224.08       1268.75        77.33 o
  -3   9  -1       1224.08       1309.51        81.33 o
   3   9   1       1224.08       1260.23        78.65 o
  -3   9  -1        170.13        173.56        26.12 o
  -5  -9  -1        605.44        568.42        45.69 o
   5  -9   1        605.44        714.17        49.99 o
   5  -9   1        605.44        537.18        47.58 o
  -5  -9  -1        605.44        606.67        53.05 o
  -5  -9  -1        605.44        619.51        49.68 o
   5  -9   1        605.44        622.61        55.93 o
   5   9   1        605.44        582.61        44.10 o
  -5   9  -1        605.44        622.49        57.63 o
  -5   9  -1        605.44        691.54        52.51 o
  -7  -9  -1        148.43        160.96        29.24 o
  -7  -9  -1        148.43         70.68        21.24 o
  -7  -9  -1        148.43        104.44        24.87 o
   7  -9   1        148.43        156.50        26.14 o
   7  -9   1        148.43        118.85        29.08 o
   7  -9   1        148.43        157.27        24.65 o
  -7   9  -1        148.43        169.93        34.21 o
  -7   9  -1        148.43        156.51        25.50 o
  -7   9  -1        148.43        117.96        23.71 o
   7   9   1        148.43        149.31        20.97 o
  -9  -9  -1         34.78         75.50        29.11 o
   9  -9   1         34.78         -5.69        19.04 o
  -9  -9  -1         34.78          7.82        18.08 o
   9  -9   1         34.78         16.75        24.34 o
   9  -9   1          0.10         -0.97        11.42 o
  -9  -9  -1          0.10         -5.80         8.56 o
  -9  -9  -1          0.73        -11.73        11.73 o
   9   9   1          0.73          2.14         8.52 o
  -9   9  -1          0.73          9.09        13.18 o
 -11  -9  -1         10.50         15.39        14.41 o
 -11  -9  -1         10.50         -4.73         8.99 o
  11  -9   1         10.50          0.85         8.55 o
  11  -9   1         10.50         -5.31        14.62 o
 -11  -9  -1         10.50         21.04        17.73 o
 -11  -9  -1          1.46         -9.70         9.70 o
  11  -9   1          1.46        -10.28        10.28 o
  11   9   1         10.50         -0.37        13.62 o
 -11   9  -1         10.50          0.87        13.70 o
  11   9   1         10.50         -4.68         7.76 o
  11   9   1          1.46         -0.30        11.92 o
 -11   9  -1          1.46         10.24        17.76 o
 -12 -10   1         43.36         34.37        25.08 o
 -12  10   1         43.36         69.40        25.70 o
 -10 -10   1        160.41         72.72        25.49 o
  10 -10  -1        160.41        238.41        42.61 o
  10 -10  -1        160.41         84.62        24.43 o
 -10 -10   1        160.41        118.76        30.01 o
  10  10  -1        160.41        116.89        23.24 o
 -10  10   1        160.41        153.70        36.33 o
  -8 -10   1        101.19        100.25        23.31 o
  -8 -10   1        101.19         78.91        27.69 o
   8 -10  -1          5.81         -3.93        11.86 o
  -8 -10   1          5.81          3.07        11.76 o
   8 -10  -1         41.80         34.32        18.34 o
  -8 -10   1         41.80         15.44        17.54 o
   8 -10  -1         41.80         74.44        23.09 o
   8  10  -1         41.80         62.48        17.78 o
  -8  10   1         41.80         59.20        24.35 o
  -8  10   1          5.81        -11.91        11.91 o
   8  10  -1          5.81         -0.10        14.02 o
   6 -10  -1         99.06        138.88        27.22 o
  -6 -10   1         99.06        112.05        25.56 o
  -6 -10   1         99.06        141.30        31.12 o
  -6 -10   1         99.06        146.61        30.23 o
   6 -10  -1         99.06        119.09        30.10 o
   6 -10  -1         13.77         -9.97         9.97 o
  -6 -10   1         13.77         18.85        12.91 o
   6  10  -1         13.77         24.01        13.96 o
  -6  10   1         13.77         44.82        17.04 o
   6  10  -1         13.77         20.61        12.63 o
  -6  10   1         13.77         13.39        16.73 o
  -6  10   1         99.06        115.06        31.37 o
   6  10  -1         99.06        123.66        25.53 o
  -4 -10   1         61.33         36.96        15.95 o
  -4 -10   1         61.33         57.97        17.64 o
  -4 -10   1         61.33         44.83        18.03 o
   4 -10  -1         61.33         60.08        21.64 o
   4 -10  -1         69.86         20.56        22.24 o
  -4 -10   1          8.52          8.27         9.52 o
   4 -10  -1          8.52         18.06        12.35 o
  -4  10   1          8.52         19.91        14.97 o
   4  10  -1          8.52         13.22        11.62 o
   4  10  -1          8.52         24.86        12.69 o
   4  10  -1          8.52          9.67        10.00 o
  -4  10   1         61.33         45.59        18.04 o
   4  10  -1         61.33         30.64        15.27 o
  -4  10   1         61.33         54.32        20.84 o
  -2 -10   1          5.62         29.96        13.27 o
   2 -10  -1          5.62         48.65        17.12 o
   2 -10  -1        107.88        141.90        27.36 o
  -2 -10   1        107.88         80.40        19.31 o
  -2 -10   1        107.88         78.34        20.52 o
   2 -10  -1        107.88        152.01        23.97 o
  -2 -10   1        107.88        103.65        24.27 o
   2  10  -1        107.88        108.56        22.01 o
  -2  10   1         40.45         56.55        20.18 o
  -2  10   1         40.45         72.92        18.77 o
   2  10  -1         40.45         98.35        22.74 o
   0 -10  -1        187.78        166.69        22.34 o
   0 -10   1        187.79        165.26        21.48 o
   0 -10   1        187.79        124.67        20.51 o
   0 -10  -1        187.78        190.92        26.47 o
   0 -10   1        187.79        179.32        26.93 o
   0  10  -1        187.79        168.14        25.70 o
   0  10   1        187.78        120.77        22.01 o
   0  10   1        187.78        160.38        22.75 o
   0  10  -1        187.79        145.17        22.90 o
  -2 -10  -1       1086.64       1176.17        71.76 o
  -2 -10  -1       1086.64       1064.61        77.44 o
   2 -10   1       1086.64        997.92        75.81 o
   2 -10   1       1086.64       1083.98        70.83 o
   2 -10   1         92.01        231.10        29.20 o
  -2 -10  -1         92.01        127.68        22.99 o
   2  10   1       1086.64       1067.60        68.62 o
  -2  10  -1       1086.64       1014.95        70.25 o
   2  10   1        662.03        648.67        51.42 o
  -2  10  -1        662.03        756.28        60.02 o
  -4 -10  -1          8.53         -4.62         8.06 o
   4 -10   1          8.53         -0.88        11.36 o
   4 -10   1          8.53         -6.66         8.97 o
   4 -10   1         61.37         53.81        19.82 o
  -4 -10  -1         61.37         46.11        18.92 o
  -4 -10  -1         61.37         46.65        16.54 o
   4 -10   1         61.37         40.14        19.35 o
   4  10   1         61.37         43.19        15.09 o
  -4  10  -1         61.37         59.94        22.95 o
   4  10   1          8.53          4.13        10.23 o
   4  10   1          8.53          8.95        10.36 o
  -4  10  -1          8.53         -2.90        11.65 o
  -6 -10  -1          5.09          9.21        10.47 o
   6 -10   1          5.09          7.67        10.32 o
  -6 -10  -1          5.09          1.24         9.01 o
  -6 -10  -1          5.09         -4.17        10.72 o
   6 -10   1          5.09         -9.76         9.76 o
   6 -10   1          0.71         -3.37        10.76 o
   6 -10   1          0.71         -4.36         9.37 o
  -6 -10  -1          0.71          0.68         9.73 o
  -6  10  -1          5.09          2.27        16.84 o
   6  10   1          5.09         -2.92         8.13 o
   6  10   1          0.71         -8.13        10.38 o
  -6  10  -1          0.71        -10.22        10.22 o
  -8 -10  -1         75.72         43.03        24.59 o
  -8 -10  -1         75.72        113.18        26.44 o
   8 -10   1         24.52          4.22        13.39 o
  -8 -10  -1         24.52         15.17        14.32 o
   8 -10   1         24.52         21.21        13.90 o
   8 -10   1          3.41          1.63        11.71 o
   8 -10   1          3.41         -6.11         9.52 o
  -8 -10  -1          3.41         -8.40         8.40 o
   8  10   1         24.52         14.24         9.62 o
  -8  10  -1         24.52         17.03        14.65 o
  -8  10  -1          3.41         -9.56        13.34 o
   8  10   1          3.41         -6.05        12.31 o
  10 -10   1         24.43         -9.97        15.03 o
 -10 -10  -1         24.43         41.64        22.62 o
  10 -10   1         24.43         22.71        29.19 o
 -10 -10  -1         24.43          4.89        24.20 o
 -10 -10  -1         24.43         25.03        18.86 o
 -10  10  -1         24.43         97.30        29.52 o
  10  10   1         24.43         14.50        12.86 o
 -12 -10  -1         40.09         26.11        16.20 o
 -12 -10  -1         40.09         22.45        22.11 o
 -12 -10  -1         40.09         78.78        26.90 o
 -12  10  -1         40.09         54.48        26.19 o
 -11 -11   1          9.17         57.32        19.46 o
  11 -11  -1          9.17         -2.94         9.36 o
 -11 -11   1          1.27         14.22         9.91 o
  11 -11  -1          1.27         -2.32        12.76 o
  11  11  -1          1.27         18.67        14.04 o
 -11  11   1          1.27        -13.56        13.56 o
 -11  11   1          9.17         14.10        19.02 o
   9 -11  -1         19.81         26.66        17.09 o
  -9 -11   1        146.21         70.75        28.64 o
   9 -11  -1        146.21         74.44        24.70 o
   9 -11  -1        146.21        137.96        36.25 o
  -9  11   1        146.21        191.12        39.37 o
   9  11  -1        146.21        121.45        24.00 o
  -7 -11   1         69.42        124.60        26.71 o
   7 -11  -1         69.42        106.33        27.78 o
   7 -11  -1         69.42        102.86        24.99 o
  -7 -11   1         69.42        136.14        28.44 o
   7  11  -1         69.42         60.63        20.33 o
  -7  11   1         69.42        103.15        27.15 o
   5 -11  -1         25.01         21.55        21.85 o
   5 -11  -1         25.01          6.84        14.82 o
   5  11  -1         25.01         64.69        18.60 o
  -5  11   1         25.01         28.83        21.74 o
  -3 -11   1         15.44         23.00        12.61 o
   3 -11  -1         15.44         16.52        13.66 o
   3 -11  -1         15.44         20.05        14.83 o
  -3 -11   1        126.51        158.21        29.17 o
   3 -11  -1        111.07        141.38        30.82 o
   3  11  -1        111.07        157.95        24.68 o
  -3  11   1        111.07        133.61        30.64 o
  -3  11   1        111.07        131.91        22.66 o
  -3  11   1         15.44         29.64        17.58 o
   1 -11  -1         66.34         65.01        22.13 o
  -1 -11   1         66.34         81.21        23.28 o
  -1 -11   1          9.22         -7.03         7.03 o
   1 -11  -1          9.22         22.90        11.94 o
   1 -11  -1          9.22         -5.62         8.71 o
  -1 -11   1          9.22         20.05        10.88 o
   1  11  -1          9.22         -3.44         9.14 o
  -1  11   1          9.22         12.67        10.80 o
  -1  11   1          9.22         15.08        14.19 o
  -1  11   1         66.34         69.97        19.66 o
   1  11  -1         66.34         39.78        17.73 o
   1  11  -1         66.34         31.01        14.75 o
  -1  11   1         66.34         81.72        21.40 o
   1 -11   1        383.36        366.02        40.98 o
  -1 -11  -1        383.36        433.47        39.87 o
  -1 -11  -1        383.36        346.79        40.37 o
   1 -11   1        383.36        435.60        39.55 o
  -1 -11  -1         53.28         51.92        18.16 o
   1 -11   1         53.28         67.09        20.17 o
   1 -11   1         53.28         38.49        15.89 o
  -1 -11  -1         53.28         52.55        17.95 o
  -1  11  -1         53.28         50.41        19.08 o
   1  11   1         53.28         56.91        18.81 o
  -1  11  -1        383.36        352.09        41.38 o
   1  11   1        383.36        427.23        40.92 o
  -1  11  -1        383.36        516.91        42.79 o
   1  11   1        383.36        401.27        37.10 o
  -3 -11  -1          5.46          0.24         9.24 o
  -3 -11  -1          5.46         11.62        11.89 o
   3 -11   1          5.46          1.83        10.03 o
   3 -11   1          5.46         -0.86         8.60 o
   3 -11   1         41.94         41.65        21.65 o
  -3 -11  -1         41.94         29.57        21.92 o
  -3 -11  -1         41.94         50.49        16.74 o
   3 -11   1         39.28         34.40        18.42 o
  -3  11  -1          5.46         19.41        16.06 o
   3  11   1         39.28         41.12        15.24 o
  -3  11  -1         39.28         59.20        23.35 o
  -5 -11  -1        993.49        988.31        69.42 o
   5 -11   1        993.50        988.13        80.45 o
   5 -11   1        993.50       1085.11        71.02 o
  -5 -11  -1        993.49        912.28        75.66 o
   5  11   1        993.49        984.78        66.37 o
  -5  11  -1        993.50        965.61        80.56 o
  -7 -11  -1        435.99        439.12        52.25 o
   7 -11   1        435.99        443.00        51.12 o
   7 -11   1        435.99        472.90        44.96 o
  -7 -11  -1        435.99        413.59        42.49 o
  -7  11  -1        435.99        429.30        53.29 o
   7  11   1        435.99        453.41        39.39 o
  -9 -11  -1         15.15         22.74        16.49 o
   9 -11   1         17.76        121.69        36.57 o
  -9 -11  -1         17.76         56.16        24.96 o
   9 -11   1         17.76         64.22        21.54 o
   9 -11   1          2.11         11.17        17.36 o
   9  11   1         17.76         26.66        15.53 o
  -9  11  -1         17.76         75.47        29.88 o
 -11 -11  -1        201.32        206.09        32.43 o
 -11 -11  -1        201.32        197.74        35.15 o
 -11 -11  -1         27.98         49.74        20.04 o
 -11  11  -1        201.32        187.04        43.74 o
  10 -12  -1         11.93        -15.27        15.27 o
   8 -12  -1         24.48          7.07        12.31 o
   8 -12  -1         24.48         37.56        22.59 o
   8 -12  -1          3.40          3.15        15.12 o
  -8 -12   1          3.40          8.70        12.37 o
  -8 -12   1         35.52         39.92        23.48 o
  -8  12   1         24.48         34.84        24.23 o
   8  12  -1         24.48         16.77        11.70 o
  -8  12   1          3.40          3.93        16.21 o
   8  12  -1          3.40        -11.05        11.05 o
   6 -12  -1        154.99        261.76        33.98 o
   6 -12  -1        154.99        222.12        37.05 o
  -6 -12   1        154.99        212.99        32.63 o
  -6 -12   1         21.54          1.03        10.16 o
   6 -12  -1         21.54          9.26        15.40 o
  -6  12   1         21.54         70.47        26.32 o
   6  12  -1         21.54         36.23        17.11 o
  -6  12   1        154.99        195.14        41.36 o
   6  12  -1        154.99        165.89        27.32 o
   4 -12  -1         52.89         61.66        24.34 o
  -4 -12   1         52.89         79.53        24.24 o
   4 -12  -1          7.35         -3.45        12.44 o
  -4 -12   1          7.35          1.96        10.57 o
   4  12  -1         52.89         84.21        22.25 o
  -4  12   1         52.89         40.28        21.50 o
   4  12  -1          7.35         18.85        14.55 o
  -4  12   1          7.35         24.75        17.53 o
  -2 -12   1        681.64        672.00        60.70 o
   2 -12  -1        681.64        726.83        64.48 o
   2  12  -1        681.64        760.59        57.42 o
  -2  12   1        681.64        721.49        57.14 o
  -2  12   1        681.64        571.31        59.07 o
   2  12  -1        681.64        651.12        56.37 o
   0 -12   1        155.68        149.02        27.22 o
   0 -12  -1        155.68        133.80        27.43 o
   0  12  -1        155.68        176.81        27.47 o
   0  12   1        155.68        155.30        24.48 o
   0  12   1        155.68        182.31        28.40 o
   0  12  -1        155.68        159.02        28.29 o
   2 -12   1       1322.45       1266.67        97.85 o
   2 -12   1       1322.45       1639.15        95.33 o
  -2 -12  -1       1322.45       1443.75       101.26 o
  -2  12  -1       1322.45       1298.68        98.98 o
   2  12   1       1322.45       1485.16        90.16 o
   4 -12   1         21.03          7.31        12.54 o
  -4 -12  -1         21.03          5.54        11.51 o
   4 -12   1         21.03         35.13        18.33 o
  -4 -12  -1        151.28        130.65        30.35 o
   4 -12   1        151.28        233.95        36.66 o
  -4 -12  -1        151.28        138.55        24.21 o
   4 -12   1        174.56        236.10        35.41 o
  -4  12  -1        151.28        154.49        37.73 o
   4  12   1        151.28        128.48        22.34 o
   4  12   1         21.03         24.75        13.59 o
  -4  12  -1         21.03         26.89        20.54 o
   4  12   1         21.03          0.27        10.52 o
  -6 -12  -1         44.95         54.34        20.09 o
   6 -12   1         44.95         49.12        18.13 o
  -6 -12  -1         44.95         38.75        17.40 o
   6 -12   1         44.95         87.78        27.38 o
   6 -12   1          6.25          4.51        11.60 o
  -6 -12  -1          6.25        -10.03        11.03 o
   6 -12   1          6.25          6.00        11.10 o
   6  12   1         44.95         36.38        15.43 o
  -6  12  -1         44.95         58.83        26.45 o
   6  12   1          6.25         10.19        16.04 o
  -6  12  -1          6.25          2.80        13.48 o
   8 -12   1       1245.40       1479.93        94.78 o
   8 -12   1       1245.40       1327.04       107.91 o
   8 -12   1        173.10        199.85        35.86 o
  -8 -12  -1        173.10        204.57        31.41 o
  -8 -12  -1       1247.49       1499.06       112.72 o
  -8  12  -1       1245.40       1459.35       112.57 o
   8  12   1       1245.40       1354.99        86.56 o
  -8  12  -1        173.10        262.73        42.14 o
   8  12   1        173.10        230.17        35.68 o
 -10 -12  -1         94.41        166.55        34.86 o
   9 -13  -1         44.52          1.03        19.64 o
   7 -13  -1         58.93        100.88        29.77 o
   7 -13  -1         58.93         82.00        18.23 o
  -7  13   1         58.93        110.75        31.01 o
   7  13  -1         58.93         79.20        18.60 o
   5 -13  -1        425.95        483.32        55.18 o
  -5 -13   1        425.95        431.32        48.47 o
   5  13  -1        425.95        501.71        45.85 o
  -5  13   1        425.95        391.50        49.53 o
   3 -13  -1         11.45          7.13        16.67 o
  -3 -13   1          1.59         -2.58        10.56 o
   3 -13  -1          1.59         10.72        12.75 o
  -3 -13   1         13.04         15.57        24.12 o
  -3  13   1         11.45          5.46        13.41 o
   3  13  -1         11.45         -2.32        12.50 o
  -3  13   1         11.45         15.47        13.37 o
  -3  13   1          1.59         17.59        14.57 o
  -1 -13   1         45.97         39.99        16.38 o
   1 -13  -1         45.98         23.61        17.09 o
  -1 -13   1         45.97         35.22        15.27 o
   1 -13  -1         45.98         59.87        21.98 o
  -1 -13   1        330.78        321.07        41.29 o
   1 -13  -1        330.78        398.14        47.47 o
   1  13  -1         45.97         44.27        21.43 o
  -1  13   1         45.98         41.31        22.12 o
  -1  13   1        330.78        304.45        40.75 o
   1  13  -1        330.78        410.49        41.91 o
   1  13  -1        330.78        317.10        38.78 o
  -1  13   1        330.78        349.71        37.96 o
  -1 -13  -1         52.28         37.17        17.49 o
   1 -13   1         52.28         41.67        17.95 o
  -1 -13  -1         52.28         57.90        20.92 o
   1 -13   1         52.28         52.24        21.18 o
   1 -13   1        376.17        330.03        43.33 o
  -1 -13  -1        376.17        363.43        45.19 o
   1  13   1        376.17        401.46        42.49 o
  -1  13  -1        376.17        464.93        49.72 o
   1  13   1        376.17        357.64        39.07 o
  -1  13  -1         52.28         68.67        25.08 o
   1  13   1         52.28         39.41        19.79 o
   3 -13   1         74.96         87.86        27.45 o
   3 -13   1         10.42         12.30        11.68 o
  -3 -13  -1         10.42          4.37        10.91 o
   3 -13   1         10.42         27.59        15.53 o
  -3 -13  -1         93.43        109.52        28.82 o
   3 -13   1         93.43         45.36        25.84 o
   3  13   1         74.96         44.95        16.32 o
  -3  13  -1         74.96         98.73        30.20 o
  -3  13  -1         10.42         23.22        17.13 o
  -5 -13  -1        499.28        578.50        60.17 o
   5 -13   1        499.28        694.02        56.33 o
   5 -13   1        499.28        685.38        66.99 o
  -5  13  -1        499.28        565.50        61.78 o
   5  13   1        499.28        565.03        49.84 o
   7 -13   1        123.97        145.92        27.09 o
   7 -13   1        123.97        136.08        32.84 o
  -7 -13  -1        123.97        149.05        34.09 o
   7  13   1        123.97        103.99        19.80 o
  -7  13  -1        123.97        118.22        33.36 o
  -9 -13  -1         40.45         18.25        29.82 o
  -8 -14   1          0.48         -7.20         7.20 o
   8 -14  -1          3.44          5.53        11.51 o
  -6 -14   1          0.89         -7.52         7.52 o
   6 -14  -1          0.89         18.39        18.61 o
  -6 -14   1          6.38        -12.27        12.65 o
   6 -14  -1          6.38         12.63        15.99 o
  -6  14   1          0.89          0.56        15.57 o
  -6  14   1          6.38         -9.38        15.65 o
   6  14  -1          6.38         12.48        10.04 o
  -4 -14   1          9.87         11.36        10.56 o
   4 -14  -1          9.87          2.49        10.75 o
   4 -14  -1         70.99        106.67        33.75 o
  -4 -14   1         70.99         72.00        25.59 o
   4  14  -1         70.99         81.47        23.93 o
  -4  14   1         70.99         84.48        28.70 o
  -4  14   1          9.87         16.67        16.44 o
   4  14  -1          9.87         19.78        14.44 o
  -2 -14   1         45.69         58.48        25.55 o
   2 -14  -1         45.69         31.16        26.91 o
   2  14  -1         45.69         50.66        23.10 o
  -2  14   1         45.69         78.47        26.70 o
  -2  14   1         45.69         68.50        22.04 o
   0 -14   1         33.40         20.00        16.79 o
   0 -14  -1         33.40         -2.99        16.64 o
   0  14   1         33.40         24.39        17.37 o
   0  14   1         33.40         17.72        13.51 o
   0  14  -1         33.40         43.17        18.46 o
   0  14  -1         33.40         51.42        20.17 o
  -2 -14  -1        396.71        603.03        60.56 o
   2 -14   1        396.71        482.34        55.76 o
   2  14   1        396.71        531.10        48.79 o
  -2  14  -1        396.71        444.45        53.96 o
   4 -14   1          4.93         20.90        12.71 o
  -4 -14  -1          4.93         -2.38         7.07 o
   4 -14   1          4.93         19.91        13.98 o
   4 -14   1         35.47         10.34        16.82 o
  -4 -14  -1         35.47          3.05        14.73 o
   4  14   1         35.47         11.61        12.87 o
  -4  14  -1         35.47         45.36        23.51 o
  -4  14  -1          4.93         -6.93        12.75 o
  -6 -14  -1         12.04         -3.75         7.89 o
   6 -14   1         12.04          8.31        17.50 o
   6 -14   1         12.04          2.50         6.80 o
  -6 -14  -1         86.65        120.50        34.97 o
   6 -14   1         86.65         29.41        22.49 o
   6 -14   1         86.65        111.35        28.48 o
   6  14   1         86.65         80.68        21.55 o
  -6  14  -1         86.65         58.42        27.32 o
  -6  14  -1         12.04         59.05        27.44 o
  -8 -14  -1         27.85         24.22        17.09 o
  -8 -14  -1          3.87         -1.06         8.04 o
   5 -15  -1         44.06         88.13        30.40 o
  -5  15   1         44.06         36.99        22.63 o
   5  15  -1         44.06         45.80        17.17 o
  -3 -15   1          4.61         14.07         9.44 o
   3 -15  -1          4.61         29.47        18.85 o
   3 -15  -1         37.75         82.15        36.43 o
  -3 -15   1         37.75         79.29        31.04 o
   3  15  -1         33.14         59.56        19.55 o
  -3  15   1         33.14         74.88        28.27 o
   1 -15  -1          2.22          1.48        11.58 o
  -1 -15   1          2.22         10.39        12.47 o
   1 -15  -1         15.94          5.44        15.55 o
  -1 -15   1         15.94          8.69        15.94 o
   1  15  -1          2.22        -13.81        13.81 o
  -1  15   1          2.22         -8.88        13.08 o
   1  15  -1         15.94         33.82        15.64 o
  -1  15   1         15.94        -12.77        12.80 o
  -1  15   1         15.94          3.03         8.87 o
  -1 -15  -1         69.40         55.56        27.07 o
   1 -15   1         69.40         85.16        29.84 o
   1 -15   1          9.65          7.31        13.89 o
  -1 -15  -1          9.65          2.97         8.90 o
   1 -15   1          9.65         13.91        11.83 o
  -1  15  -1          9.65         22.37        19.34 o
   1  15   1          9.65          2.65        13.81 o
   1  15   1         69.40         46.91        17.80 o
  -1  15  -1         69.40         54.80        21.66 o
  -3 -15  -1         21.15         16.49         8.80 o
   3 -15   1         21.15         34.36        19.35 o
  -3 -15  -1        164.82        120.42        37.42 o
   3 -15   1        152.16        140.27        35.90 o
   3  15   1        164.82        207.77        30.37 o
  -3  15  -1        164.82        181.27        37.67 o
   5 -15   1         51.09        116.88        34.96 o
  -5 -15  -1         51.09         60.33        27.27 o
   2 -16  -1          8.04          4.84        26.91 o
  -2 -16   1          8.04         34.97        28.10 o
  -2  16   1          8.04         33.34        24.74 o
   2  16  -1          8.04        -14.09        15.77 o
   0 -16  -1         36.25         69.56        24.99 o
   0 -16   1         36.25         21.64        24.83 o
   0  16   1         36.25         69.03        16.80 o
   2 -16   1         59.79         45.53        24.87 o
  -2 -16  -1         59.79         77.16        34.56 o
   2  16   1         59.79         67.07        16.22 o
  -2  16  -1         59.79        109.30        32.63 o
 -14   0   2        161.48        117.31        30.94 o
  14   0  -2        161.48         96.97        29.70 o
  14   0  -2        161.48        144.92        23.31 o
  12   0  -2        725.48        649.78        61.59 o
 -12   0   2        725.48        780.13        66.04 o
 -12   0   2        725.48        787.18        60.36 o
  12   0  -2        725.48        672.66        51.65 o
  10   0  -2         12.88         -4.67        13.81 o
  10   0  -2         12.88        -15.46        19.45 o
 -10   0   2         12.88          3.64        17.98 o
 -10   0   2         12.88         28.13        16.19 o
   8   0  -2        531.89        442.26        39.41 o
   8   0  -2        531.89        376.42        31.97 o
  -8   0   2        531.89        490.72        37.54 o
  -8   0   2        531.89        458.30        40.69 o
  -8   0   2        531.89        452.48        32.76 o
   8   0  -2         73.93         78.47        12.69 o
   8   0  -2         73.93         77.39        19.65 o
  -8   0   2         73.93         48.35        12.53 o
   8   0  -2         73.93         56.81        14.70 o
  -8   0   2         73.93         55.90        16.78 o
   6   0  -2        175.52        175.35        20.68 o
  -6   0   2        175.52        152.06        20.05 o
   6   0  -2        175.52        175.09        18.32 o
  -6   0   2        175.52        138.43        16.12 o
   6   0  -2        175.52        168.72        15.82 o
  -6   0   2        175.52        205.58        16.51 o
   6   0  -2        175.52        168.28        17.14 o
  -6   0   2       1262.81       1223.81        65.72 o
   6   0  -2       1262.81       1076.47        64.10 o
  -6   0   2       1262.81       1171.95        71.14 o
  -6   0   2       1262.81       1202.45        66.38 o
   6   0  -2       1262.81       1218.99        66.42 o
   6   0  -2       1262.81       1074.72        70.38 o
  -6   0   2       1262.81       1186.39        67.14 o
  -4   0   2        298.69        232.74        21.40 o
  -4   0   2        298.69        231.83        17.92 o
   4   0  -2        298.69        237.74        21.17 o
   4   0  -2        298.69        259.26        17.06 o
   4   0  -2        298.69        243.01        19.02 o
   4   0  -2       2149.00       1879.56        95.54 o
  -4   0   2       2149.00       1877.23        95.81 o
  -4   0   2       2149.00       1953.51        94.26 o
  -4   0   2       2149.00       1851.42        96.28 o
   4   0  -2       2149.00       1838.12        93.40 o
  -4   0   2       2149.00       1904.41        98.95 o
   4   0  -2       2149.00       1826.92       100.15 o
   2   0  -2      26859.00      27658.32      1261.76 o
  -2   0   2      26859.00      25555.30      1260.99 o
  -2   0   2      26859.00      27284.14      1293.84 o
   2   0  -2      26859.00      27489.60      1231.05 o
  -2   0   2      26859.00      27443.34      1279.21 o
   2   0  -2      26859.00      27232.17      1320.11 o
  -2   0   2      26859.00      28264.80      1230.97 o
   2   0  -2       3733.10       3585.04       170.27 o
   2   0  -2       3733.10       3555.73       166.45 o
   2   0  -2       3733.10       3542.14       171.52 o
  -2   0   2       3733.10       3420.27       177.50 o
  -2   0   2       3733.10       3509.69       162.19 o
  -2   0   2       3733.10       3626.16       171.56 o
   0   0   2      16535.58      16339.33       732.75 o
   0   0   2      16535.58      14830.54       740.98 o
  -2   0  -2      45490.95      40609.83      1742.94 o
   2   0   2      45490.95      40076.25      1800.41 o
  -2   0  -2      45490.95      34298.29      1713.38 o
   2   0   2      45490.95      40684.89      1742.51 o
  -2   0  -2      45490.95      37718.79      1760.24 o
   2   0   2      45490.95      31389.04      1670.09 o
   2   0   2      45490.95      35516.84      1670.23 o
   2   0   2       6322.72       6221.08       308.66 o
   2   0   2       6322.72       6804.95       305.14 o
   2   0   2       6322.72       6171.05       292.43 o
  -4   0  -2       3712.22       3753.38       172.57 o
   4   0   2       3712.22       3397.75       162.04 o
   4   0   2       3712.22       3024.50       180.07 o
   4   0   2       3712.22       3927.65       162.90 o
  -4   0  -2       3712.22       3270.69       175.72 o
  -4   0  -2       3712.22       3491.29       168.22 o
   4   0   2        515.96        518.97        33.85 o
   4   0   2        515.96        508.29        31.41 o
  -4   0  -2        515.96        503.01        32.26 o
   4   0   2        515.96        487.42        32.63 o
  -4   0  -2        515.96        497.27        32.62 o
   4   0   2        515.96        504.29        32.54 o
   6   0   2          0.65         -0.41         7.95 o
  -6   0  -2          0.65         10.51         8.00 o
   6   0   2          0.65          5.53         6.37 o
   6   0   2          0.65          3.91         7.50 o
   6   0   2          0.65          9.60         6.73 o
  -6   0  -2          0.65          4.55         6.88 o
   6   0   2          4.65         33.75         8.19 o
   6   0   2          4.65         19.08         8.86 o
  -6   0  -2          4.65         34.87         9.46 o
  -6   0  -2          4.65         26.70        11.42 o
  -6   0  -2          4.65         23.50         8.14 o
   6   0   2          4.65         25.35         6.63 o
   8   0   2        124.06         80.88        11.78 o
   8   0   2        124.06        132.71        21.64 o
  -8   0  -2        124.06        104.92        15.70 o
  -8   0  -2        124.06        125.93        25.78 o
  -8   0  -2         17.24         22.35        10.17 o
   8   0   2         17.24         34.34        12.06 o
   8   0   2         17.24         16.70        11.58 o
  -8   0  -2         17.24         22.61        10.74 o
   8   0   2         17.24         14.36         9.32 o
  10   0   2        442.98        491.45        50.13 o
 -10   0  -2        442.98        482.52        49.54 o
 -10   0  -2        442.98        555.70        43.65 o
  10   0   2        442.98        453.35        33.19 o
  12   0   2        996.98        804.60        73.19 o
  12   0   2        996.98        857.90        52.64 o
 -12   0  -2        996.98        947.94        67.30 o
 -12   0  -2        996.98        948.41        77.72 o
 -14   0  -2        278.46        377.61        45.11 o
 -14   0  -2        278.46        344.67        53.80 o
  14   0   2        278.46        452.40        54.64 o
  14   0   2        278.46        378.07        28.98 o
  15  -1  -2         46.20         53.38        24.60 o
 -15   1   2         46.48          0.83        27.30 o
  15   1  -2         46.20         72.03        24.36 o
  15   1  -2         46.20         21.69        10.93 o
  13  -1  -2        187.02        266.56        29.61 o
  13  -1  -2        187.02        273.14        38.00 o
 -13  -1   2        187.02        219.05        37.14 o
 -13  -1   2        187.02        211.73        31.18 o
  13  -1  -2         25.99         -0.08        13.00 o
 -13  -1   2         25.99         28.44        16.49 o
 -13   1   2        187.02        260.40        33.85 o
 -13   1   2        187.02        269.71        38.65 o
  13   1  -2        187.02        201.44        34.95 o
  13   1  -2        187.02        228.86        26.79 o
  13   1  -2         25.99         36.14        18.93 o
 -13   1   2         25.99         40.67        15.86 o
 -13   1   2         25.99         27.81        16.37 o
  11  -1  -2          9.48          8.57         9.87 o
 -11  -1   2          9.48         13.74        11.87 o
  11  -1  -2          9.48         -7.72         7.72 o
 -11  -1   2          9.48         19.05        13.58 o
  11  -1  -2         68.24         73.60        19.61 o
  11  -1  -2         68.24         80.90        25.82 o
 -11  -1   2         68.24         58.80        21.41 o
 -11  -1   2         68.24         67.07        17.81 o
 -11   1   2         68.24         52.30        18.58 o
  11   1  -2         68.24         51.00        17.09 o
  11   1  -2         68.24         29.28        16.83 o
 -11   1   2         68.24         50.58        21.46 o
 -11   1   2          9.48         16.14        14.64 o
 -11   1   2          9.48         -4.38         8.13 o
  11   1  -2          9.48         20.02        14.66 o
  11   1  -2          9.48          4.78         9.24 o
   9  -1  -2        755.92        693.18        48.34 o
  -9  -1   2        755.92        752.79        52.63 o
  -9  -1   2        755.92        712.14        56.31 o
   9  -1  -2        105.06         91.71        16.24 o
   9  -1  -2        105.06        119.27        24.30 o
   9  -1  -2        105.06        123.53        19.83 o
   9  -1  -2        972.20        898.11        68.47 o
  -9   1   2        755.92        726.52        51.64 o
  -9   1   2        755.92        642.37        54.68 o
   9   1  -2        972.20        959.45        58.85 o
   9   1  -2        972.20        838.52        64.83 o
   9   1  -2        105.06        155.62        21.43 o
   9   1  -2        105.06        115.02        24.66 o
  -7  -1   2        857.65       1115.15        64.05 o
   7  -1  -2        857.65        975.63        59.87 o
   7  -1  -2        857.65       1001.62        67.52 o
  -7  -1   2        857.65        969.76        66.07 o
  -7  -1   2        857.65       1056.28        57.37 o
   7   1  -2        857.65       1019.48        60.05 o
  -7   1   2        857.65       1049.58        67.01 o
  -7   1   2        857.65        992.52        61.63 o
  -7   1   2        857.65       1049.32        63.23 o
   7   1  -2        857.65        937.57        65.31 o
  -7   1   2        857.65       1039.37        61.53 o
  -5  -1   2       1251.66       1380.63        73.41 o
  -5  -1   2       1251.66       1286.79        76.20 o
  -5  -1   2       1251.66       1372.84        70.14 o
   5  -1  -2       1251.66       1365.44        78.39 o
   5  -1  -2       1251.66       1307.16        71.12 o
   5  -1  -2       1251.66       1403.10        71.89 o
   5  -1  -2        141.20        144.00        14.81 o
   5   1  -2       1251.66       1214.65        75.52 o
  -5   1   2       1251.66       1291.34        73.68 o
   5   1  -2       1251.66       1360.51        72.18 o
   5   1  -2       1251.66       1329.41        71.29 o
  -5   1   2       1251.66       1321.02        71.81 o
  -5   1   2       1251.66       1433.94        74.35 o
  -5   1   2       1251.66       1292.10        75.81 o
   3  -1  -2         51.74         49.16         7.87 o
   3  -1  -2         51.74         44.27         9.72 o
   3  -1  -2         51.74         46.24         9.04 o
  -3  -1   2         51.74         37.11         6.90 o
  -3  -1   2        372.23        336.25        20.87 o
   3  -1  -2        372.23        316.64        23.99 o
   3  -1  -2        372.23        377.24        22.71 o
  -3  -1   2        372.23        305.76        23.95 o
  -3  -1   2        372.23        327.52        22.26 o
   3  -1  -2        372.23        381.86        23.05 o
  -3  -1   2        372.23        333.72        22.49 o
  -3   1   2        372.23        352.98        23.51 o
  -3   1   2        372.23        324.59        22.30 o
   3   1  -2        372.23        342.03        22.41 o
   3   1  -2        372.23        335.52        23.07 o
  -3   1   2        372.23        342.44        24.09 o
  -3   1   2        372.23        291.99        21.94 o
  -3   1   2         51.74         50.83        10.88 o
   3   1  -2         51.74         34.86         9.00 o
  -3   1   2         51.74         44.53         9.18 o
  -3   1   2         51.74         37.17         7.24 o
   3   1  -2         51.74         45.27         7.91 o
   3   1  -2       2620.16       2595.83       132.27 o
  -1  -1   2        463.70        485.36        22.47 o
  -1  -1   2        463.70        507.15        22.46 o
  -1  -1   2        463.70        459.36        27.70 o
   1  -1  -2        463.70        446.39        26.27 o
   1  -1  -2        463.70        461.69        24.02 o
   1  -1  -2       3336.26       3564.17       163.49 o
  -1  -1   2       3336.26       3498.78       167.25 o
  -1  -1   2       3336.26       3522.39       159.54 o
  -1  -1   2       3336.26       3358.25       168.30 o
   1  -1  -2       3336.26       3510.03       171.62 o
   1   1  -2        463.70        451.39        23.43 o
  -1   1   2        463.70        459.25        23.49 o
  -1   1   2        463.70        506.16        27.67 o
  -1   1   2        463.70        438.21        26.49 o
   1   1  -2        463.70        483.75        26.11 o
  -1   1   2       3336.26       3453.69       159.60 o
   1   1  -2       3336.26       3293.35       163.53 o
  -1   1   2       3336.26       3547.42       169.66 o
   1  -1   2         44.10        107.08         6.83 o
  -1  -1  -2         44.10         98.49         5.84 o
  -1  -1  -2         44.10         94.37         8.90 o
   1  -1   2         44.10        101.57         9.58 o
   1  -1   2         44.10         97.32         9.81 o
  -1  -1  -2         44.10         96.71         5.80 o
  -1  -1  -2          6.13         14.51         3.93 o
   1  -1   2          6.13         19.00         5.08 o
   1  -1   2          6.13         12.78         3.72 o
  -1   1  -2         44.10         83.28         9.66 o
   1   1   2         44.10        103.99         9.36 o
  -1   1  -2         44.10         92.45         7.33 o
   1   1   2         44.10        110.80        10.79 o
   1   1   2         44.10        107.32         8.46 o
  -1   1  -2          6.13         13.96         4.58 o
   1   1   2          6.13         10.87         4.63 o
   1   1   2          6.13         16.12         5.17 o
  -1   1  -2          6.13         30.48         4.65 o
   1   1   2          6.13         12.30         3.67 o
   3  -1   2       1824.75       1881.02        91.40 o
   3  -1   2       1824.75       1864.55        94.42 o
   3  -1   2       1824.75       1727.49        88.44 o
  -3  -1  -2       1824.75       1848.51        89.69 o
   3  -1   2       1824.75       1735.11        90.72 o
  -3  -1  -2       1824.75       1850.74        89.99 o
   3  -1   2      13128.79      12284.94       605.89 o
  -3  -1  -2      13128.78      13443.97       593.18 o
   3  -1   2      13128.79      13471.63       626.84 o
  -3  -1  -2      13128.78      12381.83       605.83 o
  -3  -1  -2      13128.78      12208.41       592.36 o
   3  -1   2      13128.79      14101.85       578.20 o
  -3  -1  -2      13128.78      12753.66       606.40 o
   3  -1   2      13128.79      12621.49       577.54 o
   3   1   2       1824.75       1807.13        90.12 o
  -3   1  -2       1824.75       1786.11        94.55 o
   3   1   2       1824.75       1633.04        92.99 o
   3   1   2       1824.75       1845.09        88.60 o
   3   1   2      13128.78      12834.25       576.55 o
  -3   1  -2      13128.79      11725.03       610.32 o
   3   1   2      13128.78      12236.21       626.30 o
   3   1   2      13128.78      13679.82       576.71 o
  -3   1  -2      13128.79      11909.42       593.05 o
  -3   1  -2      13128.79      12835.45       606.64 o
   5  -1   2        349.67        295.38        29.90 o
  -5  -1  -2        349.67        297.44        28.55 o
  -5  -1  -2        349.67        325.34        24.06 o
   5  -1   2        349.67        357.07        22.27 o
   5  -1   2        349.67        320.97        21.73 o
  -5  -1  -2        349.67        314.83        20.54 o
   5   1   2        349.67        344.58        21.43 o
  -5   1  -2        349.67        326.75        28.72 o
  -5   1  -2        349.67        336.03        24.57 o
   5   1   2        349.67        284.90        28.13 o
  -5   1  -2        349.67        304.85        25.13 o
   5   1   2        329.30        319.54        20.80 o
   7  -1   2       1243.38        974.03        53.96 o
  -7  -1  -2       1243.38        988.27        58.84 o
   7  -1   2       1243.38        957.00        67.80 o
  -7  -1  -2       1243.38        904.53        65.47 o
  -7   1  -2       1243.38       1046.99        60.19 o
   7   1   2       1243.38        965.89        52.94 o
  -7   1  -2       1243.38        975.68        58.95 o
  -7   1  -2       1243.38       1032.98        67.49 o
   7   1   2       1243.38        872.68        65.47 o
   9  -1   2         43.65         46.32        16.17 o
   9  -1   2         43.65         46.28        14.72 o
   9  -1   2         43.65         42.47        14.26 o
  -9  -1  -2        314.08        295.57        36.36 o
   9  -1   2        314.08        312.62        24.62 o
  -9  -1  -2        314.95        366.88        33.22 o
   9  -1   2        314.95        293.88        37.37 o
   9   1   2        314.08        289.94        23.60 o
  -9   1  -2        314.08        311.38        36.01 o
  -9   1  -2        314.95        313.08        32.20 o
   9   1   2        314.95        324.44        39.50 o
   9   1   2         43.65         63.08        19.42 o
   9   1   2         43.65         79.21        19.29 o
 -11  -1  -2        221.05        219.45        34.41 o
 -11  -1  -2        221.05        228.97        28.39 o
  11  -1   2        221.05        236.45        34.60 o
  11  -1   2        221.05        212.50        20.58 o
 -11  -1  -2         30.72         50.27        17.84 o
  11  -1   2         30.72         43.62        18.08 o
 -11   1  -2         30.72         42.85        17.00 o
  11   1   2         30.72         40.93        18.16 o
 -11   1  -2        221.05        190.92        32.53 o
 -11   1  -2        221.05        185.49        26.05 o
  11   1   2        221.05        246.91        37.10 o
  11   1   2        221.05        170.50        18.52 o
 -13  -1  -2        494.68        499.68        46.07 o
 -13  -1  -2        494.68        507.76        56.87 o
  13  -1   2        494.68        411.84        50.91 o
  13  -1   2        494.68        439.55        33.36 o
  13  -1   2         68.76         40.63        17.92 o
 -13   1  -2        494.68        486.51        46.88 o
  13   1   2        494.68        418.33        31.57 o
  13   1   2        494.68        445.74        53.49 o
 -13   1  -2        494.68        530.06        58.04 o
  13   1   2         68.76         59.46        23.49 o
  15  -1   2         59.86         59.29         9.40 o
  15   1   2         59.86         74.07         9.57 o
  14  -2  -2        398.92        334.89        36.88 o
 -14  -2   2        398.92        437.92        57.04 o
  14  -2  -2        398.92        395.77        50.45 o
  14   2  -2        398.92        449.85        39.33 o
 -14   2   2        398.92        403.61        51.30 o
  14   2  -2        398.92        423.25        50.67 o
 -12  -2   2        804.14        707.41        67.13 o
  12  -2  -2        804.14        824.39        58.16 o
  12  -2  -2        804.14        823.52        70.89 o
 -12  -2   2        804.14        825.12        61.85 o
 -12   2   2        804.14        690.66        65.10 o
 -12   2   2        804.14        780.98        61.97 o
  12   2  -2        804.14        782.14        55.57 o
  12   2  -2        804.14        868.07        70.53 o
  10  -2  -2        158.81        177.49        24.19 o
 -10  -2   2        158.81        130.44        22.79 o
 -10  -2   2        158.81        186.90        30.48 o
  10  -2  -2        158.81        178.29        33.30 o
 -10   2   2        158.81        121.01        27.32 o
  10   2  -2        158.81        215.80        24.82 o
  10   2  -2        158.81        176.11        30.27 o
 -10   2   2        158.81        162.67        25.55 o
   8  -2  -2        429.92        420.35        39.00 o
   8  -2  -2        429.92        441.41        34.17 o
  -8  -2   2        429.92        457.64        36.24 o
  -8  -2   2        429.92        436.96        40.12 o
  -8  -2   2         59.75         58.06        14.38 o
   8  -2  -2         59.75         95.20        19.80 o
   8  -2  -2         59.75         73.83        17.90 o
  -8  -2   2         59.75         45.77        14.87 o
   8  -2  -2         59.75         69.05        16.30 o
  -8   2   2         59.75         51.64        16.47 o
   8   2  -2         59.75         54.02        14.77 o
  -8   2   2         59.75         57.15        14.62 o
   8   2  -2         59.75         60.78        17.71 o
  -8   2   2        429.92        466.14        36.99 o
   8   2  -2        429.92        373.76        32.13 o
  -8   2   2        429.92        441.72        36.44 o
   8   2  -2        429.92        395.10        37.52 o
  -8   2   2        429.92        431.96        39.61 o
  -6  -2   2         35.75         26.03        11.14 o
  -6  -2   2         35.75         24.36         8.34 o
   6  -2  -2         35.75         37.10        10.94 o
  -6  -2   2         35.75         40.89         9.52 o
   6  -2  -2         35.75         39.50        11.95 o
   6  -2  -2         35.75         35.38        10.44 o
   6  -2  -2         35.75         38.79        11.32 o
   6  -2  -2        257.24        196.79        20.33 o
   6  -2  -2        257.24        213.37        23.56 o
  -6  -2   2        257.24        202.73        20.55 o
  -6  -2   2        257.24        170.23        22.29 o
  -6  -2   2        257.24        221.88        20.79 o
   6  -2  -2        257.24        176.73        18.90 o
  -6  -2   2        257.24        212.11        15.09 o
   6   2  -2        257.24        206.40        19.37 o
  -6   2   2        257.24        227.44        23.26 o
   6   2  -2        257.24        203.19        19.83 o
  -6   2   2        257.24        210.36        22.29 o
  -6   2   2        257.24        194.09        20.31 o
   6   2  -2        257.24        197.77        21.97 o
  -6   2   2        257.24        187.94        20.28 o
   6   2  -2         35.75         36.36         5.29 o
  -6   2   2         35.75         41.77        13.13 o
   6   2  -2         35.75         16.95        10.53 o
  -6   2   2         35.75         36.65         8.93 o
   6   2  -2         35.75         29.21         9.96 o
   6   2  -2         35.75         28.74         8.68 o
  -6   2   2         35.75         19.05         7.53 o
   4  -2  -2       2669.15       2406.52       138.19 o
  -4  -2   2       2669.14       2702.00       129.10 o
  -4  -2   2       2669.14       2688.93       129.43 o
   4  -2  -2       2669.15       2620.11       128.53 o
  -4  -2   2       2669.14       2612.78       131.38 o
  -4  -2   2       2669.14       2458.54       135.28 o
   4  -2  -2        370.98        324.83        23.38 o
   4  -2  -2        370.98        333.63        25.17 o
   4  -2  -2        370.98        325.84        22.95 o
  -4  -2   2        370.98        289.81        21.33 o
   4  -2  -2        370.98        306.67        24.42 o
   4  -2  -2       3332.24       3220.00       157.74 o
   4   2  -2       2669.14       2664.87       137.12 o
  -4   2   2       2669.15       2675.60       136.63 o
   4   2  -2       2669.14       2658.20       130.93 o
   4   2  -2       2669.14       2608.56       128.31 o
  -4   2   2       2669.15       2702.40       129.22 o
  -4   2   2       2669.15       2646.85       133.46 o
  -4   2   2       2669.15       2728.45       132.25 o
   4   2  -2        370.98        331.29        25.89 o
   4   2  -2        370.98        344.61        22.83 o
   4   2  -2        370.98        380.94        24.60 o
  -4   2   2        370.98        281.37        25.90 o
  -4   2   2        370.98        325.97        22.65 o
   2  -2  -2      17489.60      19013.55       879.99 o
  -2  -2   2      17489.62      18546.73       858.99 o
  -2  -2   2      17489.62      17821.84       838.75 o
  -2  -2   2      17489.62      17221.83       851.72 o
  -2  -2   2      17489.62      17732.63       818.61 o
   2  -2  -2       2430.86       2171.27       120.09 o
   2  -2  -2       2430.86       2491.29       115.94 o
  -2  -2   2       2430.86       2564.21       112.53 o
   2  -2  -2      18322.71      19241.35       856.06 o
   2  -2  -2      18322.71      19343.38       877.14 o
  -2  -2   2      18322.73      18661.64       917.28 o
  -2   2   2      17489.60      18222.93       818.77 o
   2   2  -2      17489.62      18536.77       839.39 o
  -2   2   2      17489.60      18532.45       848.16 o
  -2   2   2      17489.60      17734.15       838.85 o
   2   2  -2      17489.62      18089.74       858.93 o
   2   2  -2      17489.62      18523.63       818.92 o
  -2   2   2      17489.60      16805.58       862.27 o
   2   2  -2       2430.86       2387.63       118.65 o
  -2   2   2       2430.86       2453.13       119.34 o
  -2   2   2       2430.86       2263.74       123.91 o
   2   2  -2      18322.73      18334.22       917.20 o
   0  -2   2       7297.02       7003.37       342.60 o
   0  -2   2       7297.02       7689.17       320.23 o
   0  -2   2       7297.02       7530.66       334.25 o
   0  -2  -2       7297.02       6378.29       344.16 o
   0  -2  -2       7297.02       6738.32       326.56 o
   0   2  -2       7297.02       6240.23       326.85 o
   0   2   2       7297.02       7210.10       319.03 o
   0   2   2       7297.02       7265.49       337.26 o
  -2  -2  -2      10763.39      11759.04       554.64 o
   2  -2   2      10763.41      11556.05       574.06 o
   2  -2   2      10763.41      11227.30       555.43 o
  -2  -2  -2       1495.99       1657.89        77.73 o
  -2  -2  -2       1495.99       1517.12        78.18 o
   2  -2   2       1495.99       1620.35        76.15 o
   2  -2   2       1495.99       1394.61        81.75 o
  -2  -2  -2       1495.99       1584.12        77.08 o
   2  -2   2       1495.99       1597.83        76.15 o
  -2  -2  -2      10854.26      11070.13       530.00 o
   2  -2   2      10854.27      12067.86       518.23 o
   2   2   2      10763.39      12297.50       556.85 o
  -2   2  -2      10763.41      10895.70       561.95 o
   2   2   2      10763.39      11555.80       529.68 o
  -2   2  -2      10763.41      11194.31       545.12 o
   2   2   2      10763.39      13102.59       529.83 o
   2   2   2       1495.99       1518.40        77.84 o
   2   2   2       1495.99       1507.25        78.02 o
   2   2   2       1495.99       1572.24        81.18 o
   2   2   2       1495.99       1584.07        76.35 o
   2   2   2       1495.99       1577.33        79.90 o
  -2   2  -2       1495.99       1469.53        82.47 o
   2   2   2      10854.26      11061.37       559.66 o
   4  -2   2         99.21         90.57        11.23 o
  -4  -2  -2         99.21         70.91        11.94 o
   4  -2   2         99.21         94.92        12.94 o
   4  -2   2         99.21         67.77        14.02 o
   4  -2   2         99.21         62.06         9.83 o
  -4  -2  -2         99.21         97.56        11.48 o
   4  -2   2        713.81        563.29        40.64 o
   4  -2   2        713.81        627.80        43.82 o
  -4  -2  -2        713.82        603.05        41.67 o
  -4  -2  -2        713.82        624.30        36.60 o
   4  -2   2        713.81        565.18        35.00 o
   4   2   2         99.21         79.40        11.34 o
  -4   2  -2         99.21         82.44        12.91 o
   4   2   2         99.21         86.12        13.59 o
   4   2   2         99.21         88.49        11.02 o
   4   2   2         99.21         84.77        11.24 o
  -4   2  -2         99.21         83.07        11.41 o
  -4   2  -2        713.81        570.84        41.30 o
   4   2   2        713.82        697.17        34.38 o
  -4   2  -2        713.81        609.02        40.56 o
   4   2   2        713.82        733.88        34.86 o
  -4   2  -2        713.81        607.97        37.33 o
   4   2   2        764.72        653.69        45.20 o
   6  -2   2        306.26        349.44        27.05 o
   6  -2   2        306.26        320.56        26.05 o
  -6  -2  -2        306.26        305.70        24.83 o
  -6  -2  -2        306.26        310.92        24.79 o
   6  -2   2        306.26        322.85        27.24 o
  -6  -2  -2        306.26        253.67        25.28 o
   6  -2   2        306.26        270.04        26.49 o
   6  -2   2       2203.48       1927.41       102.66 o
  -6  -2  -2       2203.48       2045.91       107.95 o
   6  -2   2       2203.48       2486.16       105.31 o
   6  -2   2       2203.48       1887.34       118.10 o
   6  -2   2       2203.48       1950.80       115.12 o
  -6  -2  -2       2203.48       2014.39       116.83 o
   6   2   2       2203.48       1984.51       118.96 o
   6   2   2       2203.48       2040.90       101.70 o
  -6   2  -2       2203.48       1880.72       111.85 o
   6   2   2       2203.48       2263.61       102.59 o
  -6   2  -2       2203.48       2212.99       117.55 o
  -6   2  -2       2203.48       2122.06       109.25 o
  -6   2  -2        306.26        280.36        27.70 o
  -6   2  -2        306.26        285.03        26.21 o
   6   2   2        306.26        273.46        25.02 o
   6   2   2        306.26        284.46        24.01 o
   6   2   2        306.26        298.64        29.10 o
   6   2   2        306.26        313.12        25.65 o
   8  -2   2          5.78         -5.73         6.53 o
   8  -2   2          5.78          5.52         7.02 o
  -8  -2  -2          5.78          3.09         7.75 o
   8  -2   2          5.78         -1.19         7.08 o
  -8  -2  -2          5.78         -6.35         6.35 o
  -8  -2  -2         41.56         52.23        15.16 o
   8  -2   2         41.56         67.75        20.20 o
   8  -2   2         41.56         54.70        11.48 o
  -8  -2  -2         41.56         54.87        19.39 o
  -8   2  -2          5.78         16.14         9.68 o
  -8   2  -2          5.78         11.11        10.81 o
   8   2   2          5.78         -2.75         6.45 o
   8   2   2          5.78         13.43        10.76 o
  -8   2  -2         41.56         36.36        15.51 o
   8   2   2         41.56         61.96        20.36 o
  -8   2  -2         41.56         65.17        16.73 o
   8   2   2         41.56         48.90        10.80 o
  -8   2  -2         41.56         54.11        14.64 o
  10  -2   2       3464.48       3231.20       192.62 o
  10  -2   2       3464.48       3176.48       163.01 o
 -10  -2  -2       3464.48       3312.48       189.10 o
 -10  -2  -2       3464.48       3361.20       175.33 o
  10   2   2       3382.51       3211.20       157.67 o
 -10   2  -2       3464.48       3342.22       176.88 o
  10   2   2       3464.48       3502.03       195.06 o
 -10   2  -2       3464.48       3237.43       187.77 o
 -12  -2  -2         33.92         29.03        15.53 o
  12  -2   2         33.92         29.30        19.01 o
  12  -2   2         33.92         37.50        10.18 o
 -12  -2  -2         33.92          4.43        16.14 o
  12   2   2         33.92         17.18         7.99 o
  12   2   2         33.92          6.57        18.52 o
 -12   2  -2         33.92         26.27        13.99 o
 -12   2  -2         33.92         13.79        16.38 o
 -14  -2  -2         52.19         24.44        22.37 o
 -14  -2  -2         52.19         84.89        32.42 o
  14  -2   2         52.19         38.02        21.52 o
  14  -2   2         52.19         15.44        10.95 o
 -14   2  -2         52.19         41.04        25.23 o
  14   2   2         52.19         50.55        10.01 o
 -14   2  -2         52.19         50.24        29.76 o
  14   2   2         52.19         -8.48        19.13 o
  15  -3  -2        187.22        201.39        43.37 o
 -15   3   2        200.27        146.03        39.41 o
  13  -3  -2         10.32         18.23        15.35 o
 -13  -3   2         10.32         -2.14         7.91 o
 -13  -3   2         74.24        116.18        29.55 o
  13  -3  -2         74.24        117.65        24.86 o
  13  -3  -2         74.24         99.36        28.58 o
 -13  -3   2         74.24         89.52        28.68 o
 -13   3   2         74.24        105.39        31.07 o
  13   3  -2         74.24        110.68        28.73 o
  13   3  -2         74.24         88.05        20.50 o
 -13   3   2         10.32         34.14        21.36 o
 -13   3   2         10.32          4.33        10.58 o
  13   3  -2         10.32         12.03        15.70 o
  11  -3  -2          0.04         11.15        12.82 o
 -11  -3   2          0.04          4.96         9.44 o
 -11  -3   2          0.27         13.15        14.99 o
  11  -3  -2          0.27         -4.93         8.55 o
  11  -3  -2          0.27         -7.04        11.71 o
 -11  -3   2          0.27         10.57        11.00 o
 -11   3   2          0.27          4.32        11.15 o
  11   3  -2          0.27         -5.14         6.93 o
  11   3  -2          0.27         -2.57        11.47 o
 -11   3   2          0.04          0.91        12.90 o
 -11   3   2          0.04          1.53        10.04 o
  11   3  -2          0.04         14.51        12.70 o
  11   3  -2          0.04         -3.76         7.90 o
   9  -3  -2        107.02        116.30        19.81 o
   9  -3  -2        107.02        130.59        20.69 o
   9  -3  -2        107.02        122.60        21.17 o
   9  -3  -2        777.26        794.51        53.84 o
  -9  -3   2        777.25        818.16        56.88 o
   9  -3  -2        777.26        661.33        59.82 o
  -9  -3   2        769.96        792.97        61.96 o
  -9   3   2        769.97        697.81        57.56 o
  -9   3   2        769.97        729.60        55.80 o
  -9   3   2        769.97        756.38        55.31 o
   9   3  -2        769.96        776.43        51.33 o
   9   3  -2        777.25        751.61        59.37 o
   9   3  -2        107.02        131.62        27.46 o
  -7  -3   2        475.33        572.12        46.24 o
  -7  -3   2        475.33        609.43        42.13 o
   7  -3  -2        475.33        536.10        39.95 o
   7  -3  -2        475.33        424.51        42.39 o
  -7   3   2        475.33        633.52        42.91 o
   7   3  -2        475.33        563.25        43.50 o
   7   3  -2        475.33        547.02        38.76 o
  -7   3   2        475.33        550.88        43.33 o
  -7   3   2        475.33        632.54        45.06 o
  -7   3   2        475.33        568.46        41.97 o
  -5  -3   2       2978.55       3066.35       150.28 o
   5  -3  -2       2978.55       2951.67       146.67 o
  -5  -3   2       2978.55       3138.95       148.17 o
  -5  -3   2       2978.55       2963.95       145.68 o
   5  -3  -2       2978.55       2513.43       147.14 o
   5  -3  -2       2978.55       3064.69       161.01 o
  -5  -3   2       2978.55       2862.90       155.28 o
  -5   3   2       2978.55       3047.12       153.12 o
  -5   3   2       2978.55       3304.18       149.40 o
  -5   3   2       2978.55       3198.81       151.82 o
   5   3  -2       2978.55       2912.61       145.57 o
  -5   3   2       2978.55       2878.41       156.22 o
   5   3  -2       2978.55       2902.43       156.39 o
   5   3  -2       2978.55       3014.05       146.75 o
   3  -3  -2        380.50        351.59        26.76 o
   3  -3  -2        380.50        366.56        24.26 o
   3  -3  -2        380.50        328.40        23.93 o
  -3  -3   2        380.50        332.53        22.66 o
   3  -3  -2       3732.58       3764.65       179.09 o
   3  -3  -2       3732.58       3603.10       175.03 o
   3  -3  -2       2737.66       2101.92       130.81 o
  -3  -3   2       2737.66       2580.40       125.35 o
  -3  -3   2       2737.66       2659.69       129.79 o
  -3  -3   2       2737.66       2405.46       128.64 o
  -3  -3   2       2737.66       2637.22       122.95 o
   3   3  -2       2737.66       2497.84       124.49 o
  -3   3   2       2737.66       2587.85       123.14 o
  -3   3   2       2737.66       2370.01       130.55 o
   3   3  -2       2737.66       2462.10       129.20 o
  -3   3   2       2737.66       2770.40       125.23 o
   3   3  -2       2737.66       2467.50       124.31 o
  -3   3   2       2737.66       2506.72       125.54 o
   3   3  -2       2737.66       2486.24       122.46 o
  -3   3   2        380.50        369.98        28.52 o
   3   3  -2        380.50        327.63        25.15 o
  -3   3   2        380.50        348.66        24.97 o
   1  -3  -2      12948.93      14335.48       693.12 o
  -1  -3   2      12948.91      15453.78       705.27 o
  -1  -3   2      12948.91      14576.67       693.35 o
   1  -3  -2      12948.93      15230.74       729.26 o
  -1  -3   2      12948.91      15055.17       677.51 o
   1  -3  -2      12948.93      15267.23       677.22 o
  -1  -3   2      12948.91      14371.33       725.08 o
  -1  -3   2       1799.75       1962.38        96.97 o
  -1  -3   2       1799.75       1864.30        92.34 o
   1  -3  -2       1799.75       1874.61        99.56 o
   1  -3  -2       1799.75       2067.18        94.40 o
   1  -3  -2       1799.75       1914.01        95.20 o
  -1   3   2      12948.93      14160.73       713.70 o
   1   3  -2      12948.91      15481.82       678.13 o
  -1   3   2      12948.93      15378.78       677.21 o
   1   3  -2      12948.91      14879.15       712.39 o
   1   3  -2      12948.91      14687.77       694.24 o
   1   3  -2       1799.75       1904.11       101.58 o
  -1   3   2       1799.75       1926.22        97.68 o
   1   3  -2       1799.75       1938.94        95.61 o
  -1   3   2       1799.75       1951.86       101.30 o
  -1   3   2       1799.75       1937.24        93.63 o
   1   3  -2       1799.75       1902.64        94.82 o
   1  -3   2        636.31        673.87        39.68 o
  -1  -3  -2        636.31        668.87        36.31 o
  -1  -3  -2        636.31        634.63        35.66 o
   1  -3   2        636.31        646.52        38.90 o
  -1  -3  -2        636.31        645.74        40.74 o
   1  -3   2        636.31        608.76        35.54 o
  -1  -3  -2         88.44         94.29        10.43 o
  -1  -3  -2         88.44         88.00        10.22 o
   1  -3   2         88.44         72.51         9.16 o
   1  -3   2         88.44         82.29        11.53 o
  -1  -3  -2         88.44         94.62        10.11 o
   1   3   2         88.44         93.58         9.65 o
  -1   3  -2         88.44        135.68        10.95 o
   1   3   2         88.44         62.82         9.39 o
  -1   3  -2         88.44         68.36        11.34 o
   1   3   2         88.44        100.52        11.92 o
   1   3   2         88.44         82.15        10.07 o
  -1   3  -2        636.31        626.63        37.26 o
   1   3   2        636.31        669.06        37.56 o
  -1   3  -2        636.31        742.13        41.83 o
   1   3   2        636.31        636.08        34.75 o
   3  -3   2          5.43          8.33         5.79 o
  -3  -3  -2          5.43          5.63         4.63 o
  -3  -3  -2          5.43         11.76         5.90 o
  -3  -3  -2          5.43          9.85         5.84 o
   3  -3   2          5.43          7.33         4.49 o
   3  -3   2          5.43         11.41         6.69 o
   3  -3   2          5.43          7.26         7.29 o
  -3  -3  -2          5.43          6.53         5.39 o
   3  -3   2         39.06         56.99         9.25 o
  -3  -3  -2         39.06         41.60        10.16 o
   3  -3   2         39.06         60.52        13.21 o
   3  -3   2         39.06         52.03        11.84 o
  -3  -3  -2       1500.33       1536.25        85.99 o
  -3  -3  -2       1500.33       1603.95        76.97 o
   3   3   2         39.06         51.26         7.63 o
   3   3   2         39.06         59.32         7.39 o
  -3   3  -2         39.06         67.15        10.10 o
   3   3   2         39.06         65.92         6.44 o
  -3   3  -2         39.06         59.96        13.47 o
  -3   3  -2          5.43         12.55         7.85 o
   3   3   2          5.43          8.58         4.87 o
   3   3   2          5.43          8.06         7.18 o
   3   3   2          5.43         11.12         5.99 o
   3   3   2       1500.33       1361.55        84.53 o
   5  -3   2        738.96        620.47        44.97 o
  -5  -3  -2        738.96        616.93        44.92 o
   5  -3   2        738.96        604.77        38.32 o
  -5  -3  -2        738.96        583.73        38.99 o
   5  -3   2        738.96        685.63        48.30 o
   5   3   2        738.96        575.64        45.17 o
   5   3   2        738.96        719.09        37.34 o
  -5   3  -2        738.96        647.69        45.88 o
   5   3   2        738.96        680.53        37.10 o
  -5   3  -2        738.96        678.26        42.14 o
  -5   3  -2        738.96        588.85        44.49 o
  -7  -3  -2       1267.05       1214.89        81.44 o
  -7  -3  -2       1267.05       1368.71        74.67 o
   7  -3   2       1267.05       1286.49        69.97 o
   7  -3   2       1267.05       1328.77        85.11 o
  -7   3  -2       1267.05       1272.68        81.62 o
  -7   3  -2       1267.05       1175.01        77.76 o
  -7   3  -2       1267.05       1305.71        75.25 o
   7   3   2       1267.05       1102.45        80.44 o
   7   3   2       1267.05       1367.91        68.22 o
   9  -3   2          0.73         34.18        14.32 o
   9  -3   2          0.73         21.47        11.60 o
  -9  -3  -2          5.26         21.38        10.16 o
  -9  -3  -2          5.26         -2.20        10.66 o
   9  -3   2          5.26         19.19         8.16 o
   9  -3   2        685.64        630.69        59.78 o
  -9   3  -2        685.64        741.87        52.89 o
   9   3   2        685.64        662.02        59.01 o
   9   3   2          0.73         24.10        13.90 o
   9   3   2          0.73         41.13        13.92 o
  -9   3  -2          5.26         19.44        14.62 o
   9   3   2          5.26          2.87         4.92 o
  -9   3  -2          5.26         26.39        14.36 o
  11  -3   2       1657.18       1652.65       112.08 o
 -11  -3  -2       1657.18       1592.04       109.83 o
  11  -3   2       1657.18       1463.12        86.20 o
 -11  -3  -2       1657.18       1552.65        97.17 o
 -11  -3  -2        230.33        257.63        32.44 o
  11  -3   2        230.33        220.01        31.02 o
  11  -3   2        230.33        246.56        30.30 o
 -11   3  -2        230.33        252.61        34.68 o
  11   3   2        230.33        188.92        32.13 o
 -11   3  -2       1657.18       1566.72       108.72 o
  11   3   2       1657.18       1563.95       108.62 o
  11   3   2       1657.18       1578.75        83.78 o
 -11   3  -2       1657.18       1611.81        99.32 o
  13  -3   2         73.72        101.67        15.55 o
 -13  -3  -2         73.72        158.25        36.66 o
 -13  -3  -2         73.72        119.11        28.00 o
  13  -3   2         73.72         78.15        26.16 o
  13   3   2         73.72        106.10        13.74 o
 -13   3  -2         73.72         77.63        23.26 o
 -13   3  -2         73.72         90.37        31.17 o
  13   3   2         73.72        128.80        33.33 o
  13   3   2         10.25         26.03        18.55 o
 -14  -4   2         50.52         28.90        25.03 o
  14  -4  -2         50.52         51.57        17.79 o
  14  -4  -2         50.52        102.16        28.01 o
  14   4  -2         50.52         33.96        22.74 o
 -14   4   2         50.52        112.15        34.81 o
  14   4  -2         50.52         72.98        16.56 o
  12  -4  -2         95.06         46.20        16.49 o
 -12  -4   2         95.06         73.62        19.99 o
 -12  -4   2         95.06         91.97        25.77 o
  12  -4  -2         95.06         45.18        22.27 o
 -12   4   2         95.06         89.58        25.15 o
  12   4  -2         95.06        100.52        18.05 o
  12   4  -2         95.06         71.64        24.89 o
  10  -4  -2        451.69        486.06        49.96 o
 -10  -4   2        451.69        419.12        39.99 o
 -10  -4   2        451.69        424.41        47.66 o
  10  -4  -2        451.69        407.58        39.13 o
 -10   4   2        451.69        511.17        44.58 o
  10   4  -2        451.69        400.63        36.57 o
  10   4  -2        451.69        446.64        47.03 o
 -10   4   2        451.69        419.21        44.39 o
 -10   4   2        451.69        477.70        45.74 o
   8  -4  -2          6.60         -0.79         8.42 o
  -8  -4   2          6.60          6.36         8.54 o
   8  -4  -2          6.60         -6.53         8.34 o
  -8  -4   2          6.60         -3.37         8.70 o
   8  -4  -2          0.92          1.22         9.06 o
  -8  -4   2          0.92          1.34         6.84 o
   8  -4  -2          0.92          1.59         6.83 o
   8  -4  -2          0.92          4.12         8.56 o
  -8  -4   2          0.92          8.79         9.42 o
  -8   4   2          6.60         18.97        10.87 o
  -8   4   2          6.60         -0.78         7.74 o
  -8   4   2          6.60         -7.88         7.88 o
   8   4  -2          6.60          1.66         7.47 o
   8   4  -2          6.60          1.94        10.46 o
   8   4  -2          0.92         -3.63         7.49 o
  -8   4   2          0.92         16.62        12.74 o
  -8   4   2          0.92          5.50         7.08 o
   8   4  -2          0.92          5.58         9.91 o
  -6  -4   2        679.82        675.04        45.87 o
   6  -4  -2        679.82        619.01        49.91 o
  -6  -4   2        679.82        708.26        46.09 o
  -6  -4   2        679.82        667.82        49.84 o
   6  -4  -2        679.82        721.00        45.78 o
  -6  -4   2         94.49         97.49        15.87 o
   6  -4  -2         94.49         88.39        15.86 o
  -6  -4   2         94.49         88.47        13.01 o
   6  -4  -2         94.49         97.25        15.56 o
   6  -4  -2         94.49         83.35        14.50 o
   6  -4  -2         94.49         96.19        14.33 o
  -6   4   2        679.82        616.60        49.01 o
   6   4  -2        679.82        664.12        47.86 o
  -6   4   2        679.82        715.60        47.15 o
  -6   4   2        679.82        698.13        47.45 o
   6   4  -2        679.82        651.59        43.62 o
  -6   4   2        679.82        729.16        47.68 o
   6   4  -2         94.49         82.43        18.72 o
   6   4  -2         94.49         96.96        14.04 o
  -6   4   2         94.49         86.11        19.77 o
  -6   4   2         94.49         61.21        13.78 o
   6   4  -2         94.49        118.47        15.23 o
   4  -4  -2         18.01         23.43         8.27 o
   4  -4  -2         18.01         20.65         9.14 o
  -4  -4   2         18.01         15.76         9.37 o
  -4  -4   2         18.01         26.15         9.75 o
  -4  -4   2         18.01         17.19         8.45 o
   4  -4  -2         18.01         24.16        10.78 o
  -4  -4   2         18.01         26.90         9.71 o
   4  -4  -2          2.50          3.45         8.07 o
  -4  -4   2          2.50          5.17         3.47 o
  -4  -4   2          2.50          8.29         5.82 o
   4  -4  -2          2.50          4.36         6.57 o
   4  -4  -2          2.50         -5.02         5.02 o
   4  -4  -2          2.50          7.67         6.85 o
   4  -4  -2         88.48         77.28        14.94 o
  -4   4   2         18.01         28.54         9.95 o
  -4   4   2         18.01         28.49         9.97 o
   4   4  -2         18.01         15.74         6.06 o
  -4   4   2         18.01         26.94        11.74 o
   4   4  -2         18.01         14.17         8.19 o
   4   4  -2         18.01          6.26         7.22 o
  -4   4   2         18.01         15.60         7.61 o
   4   4  -2         18.01         24.30         9.73 o
   4   4  -2          2.50          3.09         3.79 o
   4   4  -2          2.50          5.42         5.97 o
  -4   4   2          2.50         10.43         6.02 o
  -4   4   2          2.50          7.80         7.30 o
   4   4  -2          2.50         -1.02         5.60 o
   4   4  -2          2.50          0.78         6.33 o
  -4   4   2          2.50         -4.52         4.63 o
   2  -4  -2         71.44         57.12         9.58 o
   2  -4  -2         71.44         68.33        10.15 o
  -2  -4   2         71.44         48.01         8.28 o
  -2  -4   2         71.44         73.31         8.92 o
   2  -4  -2         71.44         69.83        11.61 o
  -2  -4   2        514.01        449.34        30.27 o
  -2  -4   2        514.01        451.22        31.41 o
   2  -4  -2        514.01        435.44        26.06 o
   2  -4  -2        514.01        466.63        33.48 o
   2  -4  -2        574.98        487.36        32.52 o
  -2  -4   2        574.98        480.82        32.40 o
   2  -4  -2        574.98        526.60        32.86 o
  -2  -4   2        574.98        530.99        33.74 o
  -2   4   2        514.01        416.19        32.84 o
  -2   4   2        514.01        476.36        30.41 o
   2   4  -2        514.01        407.83        29.12 o
   2   4  -2        514.01        462.87        29.67 o
   2   4  -2        514.01        472.38        30.63 o
  -2   4   2        514.01        421.96        29.17 o
   2   4  -2         71.44         50.97        10.43 o
  -2   4   2         71.44         69.09        13.52 o
   0  -4  -2       1798.02       1906.60        92.53 o
   0  -4   2       1798.02       1621.43        93.86 o
   0  -4  -2       1798.02       1802.26        89.52 o
   0  -4   2       1798.02       1885.69        92.63 o
   0  -4   2       1798.02       1911.76        91.36 o
   0  -4  -2       1798.02       1862.46        99.28 o
   0  -4   2       1798.02       1808.89        97.03 o
   0   4  -2       1798.02       1698.81        92.27 o
   0   4   2       1798.02       1778.45        95.74 o
   0   4   2       1798.02       1773.61        89.64 o
   0   4  -2       1798.02       1906.30        92.01 o
   0   4  -2       1798.02       1929.52        97.03 o
   2  -4   2       4355.87       4500.36       229.48 o
  -2  -4  -2       4355.86       4752.23       224.12 o
   2  -4   2       4355.87       4703.32       219.67 o
  -2  -4  -2       4355.86       4740.24       239.12 o
  -2  -4  -2       4233.12       4504.79       219.88 o
   2  -4   2       4233.12       4545.31       229.82 o
   2  -4   2        588.36        633.23        37.89 o
  -2  -4  -2        588.36        633.05        38.69 o
   2  -4   2        588.36        695.55        33.68 o
  -2  -4  -2        588.36        609.19        37.56 o
   2  -4   2        588.36        664.26        42.55 o
  -2  -4  -2        588.36        646.29        38.81 o
   2  -4   2        588.36        637.56        38.31 o
  -2   4  -2       4233.12       4627.34       218.77 o
   2   4   2       4233.12       4671.99       220.81 o
   2   4   2       4233.12       4540.38       210.90 o
  -2   4  -2       4233.12       4339.28       227.02 o
  -2   4  -2       4233.12       4336.61       213.48 o
  -2   4  -2        588.36        628.55        42.87 o
   2   4   2        588.36        567.24        40.03 o
   2   4   2        588.36        656.28        38.61 o
   4  -4   2        316.57        418.25        36.26 o
   4  -4   2        316.57        452.53        30.70 o
  -4  -4  -2        316.57        462.32        34.51 o
   4  -4   2        316.57        434.44        34.82 o
  -4  -4  -2        316.57        462.64        38.06 o
   4  -4   2         44.00         73.11         9.81 o
  -4  -4  -2         44.00         65.24        13.14 o
  -4  -4  -2         44.00         57.30         9.47 o
  -4  -4  -2         44.00         71.30        10.95 o
   4  -4   2         44.00         68.45        11.47 o
   4  -4   2         44.00         51.87        13.95 o
  -4  -4  -2         44.00         58.51         9.57 o
   4  -4   2         44.00         63.71        10.88 o
  -4  -4  -2        338.75        493.14        33.91 o
   4   4   2        316.57        432.77        36.84 o
   4   4   2        316.57        536.80        29.61 o
  -4   4  -2        316.57        462.34        32.18 o
   4   4   2        316.57        490.00        25.43 o
  -4   4  -2        316.57        443.68        36.90 o
   4   4   2        316.57        468.93        29.13 o
  -4   4  -2        316.57        458.07        33.00 o
   4   4   2         44.00         66.40        13.57 o
   4   4   2         44.00         79.52        14.58 o
  -4   4  -2         44.00         66.73        15.82 o
   4   4   2         44.00         64.21        14.53 o
   4   4   2         44.00         54.74         9.58 o
   4   4   2         44.00         60.58        10.11 o
  -6  -4  -2         58.13         33.70        11.05 o
   6  -4   2         58.13         79.34        17.19 o
   6  -4   2         58.13         73.31        15.85 o
  -6  -4  -2         58.13         73.10        11.93 o
   6  -4   2         58.13         56.58        12.67 o
  -6  -4  -2         58.13         63.65        13.49 o
   6  -4   2         58.13         66.88        16.90 o
  -6  -4  -2         58.13         68.71        14.41 o
   6  -4   2        418.24        354.65        34.40 o
   6  -4   2        418.24        359.18        28.64 o
  -6  -4  -2        418.24        439.93        36.73 o
   6  -4   2        418.24        417.50        38.05 o
  -6  -4  -2        418.24        429.59        31.80 o
   6   4   2        418.24        434.69        27.99 o
  -6   4  -2        418.24        354.06        34.82 o
  -6   4  -2        418.24        381.63        32.10 o
   6   4   2        418.24        412.83        37.17 o
  -6   4  -2        418.24        463.34        38.36 o
   6   4   2         58.13         60.77        15.15 o
   6   4   2         58.13         70.21        17.20 o
   6   4   2         58.13         58.11        12.34 o
   6   4   2         58.13         47.36        12.30 o
  -6   4  -2         58.13         68.10        17.62 o
   6   4   2         58.13         54.85        12.37 o
  -6   4  -2         58.13         75.10        15.86 o
   8  -4   2        150.88        106.98        15.86 o
  -8  -4  -2        150.88        153.67        24.86 o
   8  -4   2        150.88        112.02        25.70 o
   8  -4   2         20.97          9.84        10.61 o
   8  -4   2         20.97         24.07        11.39 o
   8  -4   2         20.97         22.37        10.63 o
  -8  -4  -2        316.24        261.46        28.67 o
  -8   4  -2        150.88        129.07        20.04 o
  -8   4  -2        150.88        114.00        26.07 o
  -8   4  -2        150.88        138.19        27.74 o
   8   4   2        150.88        150.23        29.82 o
   8   4   2        150.88        123.06        14.80 o
   8   4   2         20.97         11.64         9.99 o
  -8   4  -2         20.97         31.39        15.59 o
   8   4   2         20.97          7.57        10.56 o
 -10  -4  -2        411.66        400.68        48.34 o
  10  -4   2        411.66        354.75        32.28 o
  10  -4   2        411.66        405.74        50.26 o
 -10  -4  -2        411.66        432.70        39.34 o
  10   4   2        411.66        492.21        49.94 o
 -10   4  -2        411.66        372.95        39.17 o
 -10   4  -2        411.66        419.43        46.71 o
  10   4   2        390.28        340.89        27.09 o
 -12  -4  -2         10.95          5.18        14.57 o
  12  -4   2         10.95         15.87        18.53 o
 -12  -4  -2         10.95         23.98        18.98 o
  12  -4   2         10.95          3.85         9.44 o
 -12   4  -2         10.95        -10.12        15.33 o
  12   4   2         10.95         17.73        17.05 o
 -12   4  -2         10.95          3.48         9.96 o
  12   4   2         10.95         15.81         7.63 o
  14  -4   2        111.53        100.91        16.62 o
 -14  -4  -2        111.53        105.93        29.20 o
 -14  -4  -2        111.53        171.54        37.00 o
  14  -4   2        111.53         34.25        23.78 o
  14   4   2        111.53        145.19        30.35 o
 -14   4  -2        111.53        172.12        40.53 o
  14   4   2        111.53         97.16        12.10 o
 -14   4  -2        111.53        123.04        29.40 o
 -13  -5   2        187.22        191.43        29.58 o
 -13  -5   2        187.22        177.78        40.04 o
  13  -5  -2        187.22        173.76        39.66 o
  13  -5  -2        187.22        161.00        25.27 o
 -13  -5   2         26.02         14.99        12.01 o
  13   5  -2         26.02         16.25        18.36 o
 -13   5   2         26.02         17.51        14.98 o
 -13   5   2         26.02         25.65        23.31 o
  13   5  -2        187.22        240.75        34.90 o
 -13   5   2        187.22        198.34        33.53 o
  13   5  -2        187.22        181.26        24.87 o
  11  -5  -2         59.06         96.69        22.92 o
 -11  -5   2         59.06         46.76        17.50 o
  11  -5  -2         59.06        100.96        28.99 o
 -11  -5   2         59.06         55.59        24.50 o
 -11  -5   2          8.21          8.02        10.40 o
  11  -5  -2          8.21          1.75         9.75 o
  11  -5  -2          8.21         14.26        12.20 o
  11   5  -2         59.06         60.74        16.95 o
  11   5  -2         59.06         74.23        22.02 o
 -11   5   2         59.06         56.32        20.90 o
 -11   5   2         59.06         57.88        19.53 o
  11   5  -2          8.21          2.73        13.55 o
 -11   5   2          8.21         30.34        14.95 o
 -11   5   2          8.21          5.27        14.78 o
  -9  -5   2         39.62         36.76        12.54 o
   9  -5  -2         39.62         30.14        13.21 o
   9  -5  -2         39.62         43.31        16.97 o
   9  -5  -2         39.62         33.64        15.05 o
   9  -5  -2        418.68        444.07        39.97 o
   9  -5  -2        418.68        418.26        46.72 o
  -9  -5   2        418.68        392.08        38.77 o
  -9  -5   2        285.08        252.21        33.61 o
   9   5  -2        418.68        388.21        41.25 o
  -9   5   2        285.08        258.13        30.17 o
   9   5  -2        285.08        231.29        26.14 o
  -9   5   2        285.08        216.53        28.55 o
  -9   5   2        285.08        208.52        30.38 o
   9   5  -2         39.62         51.79        18.20 o
  -7  -5   2        240.28        204.47        25.36 o
  -7  -5   2        240.28        242.76        29.34 o
   7  -5  -2        240.28        226.18        30.79 o
   7  -5  -2        240.28        153.04        20.95 o
  -7  -5   2        240.28        187.33        28.16 o
  -7   5   2        240.28        174.63        25.71 o
   7   5  -2        240.28        182.46        22.03 o
  -7   5   2        240.28        229.41        25.72 o
   7   5  -2        240.28        154.73        23.51 o
  -7   5   2        240.28        196.27        24.41 o
  -7   5   2        240.28        208.16        25.48 o
   5  -5  -2        569.39        592.92        39.18 o
  -5  -5   2        569.38        547.52        38.30 o
   5  -5  -2        569.39        543.80        38.65 o
   5  -5  -2        569.39        509.70        44.34 o
  -5  -5   2        569.38        546.10        40.41 o
  -5  -5   2        569.38        506.78        42.16 o
  -5  -5   2        569.38        621.62        40.81 o
  -5   5   2        569.39        572.75        40.23 o
  -5   5   2        569.39        592.87        41.34 o
   5   5  -2        569.38        569.43        32.81 o
  -5   5   2        569.39        550.24        38.46 o
   5   5  -2        569.38        593.72        38.80 o
  -5   5   2        569.39        478.95        42.44 o
   5   5  -2        569.38        513.86        40.63 o
   5   5  -2        569.38        507.06        37.42 o
  -3  -5   2         31.35         44.52         9.07 o
   3  -5  -2         31.35         24.16         8.50 o
  -3  -5   2         31.35         29.78         9.36 o
   3  -5  -2         31.35         28.81         9.29 o
   3  -5  -2         31.35         21.07        10.80 o
  -3  -5   2        225.57        202.25        21.06 o
   3  -5  -2        225.57        211.38        17.21 o
   3  -5  -2        225.57        163.00        21.21 o
  -3  -5   2        225.57        196.47        19.66 o
  -3  -5   2        251.62        235.39        22.60 o
   3  -5  -2        251.62        266.89        23.30 o
  -3  -5   2        251.62        218.39        22.28 o
   3  -5  -2        251.62        247.68        23.13 o
  -3   5   2        225.57        247.03        21.49 o
  -3   5   2        225.57        212.75        17.66 o
   3   5  -2        225.57        197.84        20.11 o
   3   5  -2        225.57        192.03        19.61 o
   3   5  -2        225.57        207.27        18.53 o
  -3   5   2        225.57        219.70        20.73 o
  -3   5   2        225.57        140.52        20.96 o
  -3   5   2         31.35         31.10         9.64 o
   3   5  -2         31.35         25.53        10.19 o
  -3   5   2         31.35         31.53        12.09 o
  -1  -5   2       1728.93       2126.76       110.55 o
   1  -5  -2       1728.93       1940.83       112.85 o
  -1  -5   2       1728.93       2029.53       103.80 o
  -1  -5   2       1728.93       2175.19       106.24 o
   1  -5  -2       1728.93       2222.21       104.57 o
   1  -5  -2       1728.93       2053.42       101.53 o
   1  -5  -2       1728.93       2089.39       105.79 o
  -1  -5   2       1728.93       2005.25       108.02 o
  -1  -5   2        240.30        261.76        21.71 o
   1  -5  -2        240.30        258.49        21.54 o
   1  -5  -2        240.30        280.31        24.60 o
   1  -5  -2        240.30        257.44        21.73 o
  -1  -5   2        240.30        254.12        20.46 o
   1   5  -2        240.30        252.28        19.29 o
  -1   5   2        240.30        282.66        23.86 o
   1   5  -2        240.30        259.98        24.33 o
   1   5  -2        240.30        289.74        21.48 o
  -1   5   2        240.30        252.66        21.61 o
   1   5  -2        240.30        309.30        21.74 o
  -1   5   2        240.30        294.09        21.23 o
  -1   5   2        240.30        278.30        21.56 o
  -1   5   2       1728.93       1911.38       105.14 o
  -1   5   2       1728.93       2046.82       111.37 o
  -1   5   2       1728.93       2036.61       103.56 o
   1   5  -2       1728.93       2069.32       106.71 o
   1   5  -2       1728.93       1997.43       104.57 o
   1   5  -2       1728.93       2070.62       109.68 o
   1  -5   2        784.70        811.82        51.32 o
  -1  -5  -2        784.70        812.51        54.77 o
   1  -5   2        784.70        876.54        49.57 o
  -1  -5  -2        784.70        893.15        48.23 o
  -1  -5  -2        784.70        860.31        48.91 o
   1  -5   2        784.70        875.19        53.67 o
  -1  -5  -2        784.70        865.39        50.00 o
   1  -5   2        784.70        853.00        49.59 o
  -1  -5  -2        109.07        126.22        14.31 o
   1  -5   2        109.06        114.02        15.41 o
   1  -5   2        109.06        117.64        13.46 o
   1  -5   2        109.06        103.28        12.62 o
  -1  -5  -2        109.07        106.60        13.23 o
  -1  -5  -2        109.07        121.70        14.47 o
   1   5   2        109.07        116.56        13.50 o
  -1   5  -2        109.06        114.82         9.13 o
  -1   5  -2        109.06        106.76        15.63 o
   1   5   2        109.07        127.33        14.06 o
   1   5   2        109.07         97.08        13.68 o
  -1   5  -2        109.06        119.16        13.52 o
   1   5   2        109.07        124.23        13.53 o
  -1   5  -2        109.06        136.18        13.55 o
   1   5   2        784.70        887.97        51.82 o
  -1   5  -2        784.70        887.81        51.29 o
   1   5   2        784.70        860.12        48.48 o
  -1   5  -2        784.70        859.29        50.49 o
  -1   5  -2        784.70        831.75        54.68 o
  -3  -5  -2          9.59         22.80         7.68 o
   3  -5   2          9.59         17.51         9.60 o
  -3  -5  -2          9.59          3.67         5.91 o
   3  -5   2          9.59          6.98         4.61 o
   3  -5   2          9.59         15.23         8.01 o
  -3  -5  -2          9.59          6.22         5.88 o
   3  -5   2          9.59         18.67         7.89 o
   3  -5   2        392.05        332.60        29.57 o
  -3  -5  -2        392.05        360.87        33.19 o
   3  -5   2        392.05        368.99        27.70 o
  -3  -5  -2        392.05        397.58        27.85 o
   3  -5   2         68.98         53.31        14.57 o
  -3  -5  -2         68.98         76.10        14.23 o
  -3   5  -2          9.59          5.68         8.47 o
   3   5   2          9.59          9.74         6.36 o
   3   5   2          9.59         12.34         8.02 o
   3   5   2         68.98         56.16        10.86 o
  -3   5  -2         68.98         63.36        13.96 o
   3   5   2         68.98         58.43         9.63 o
  -3   5  -2         68.98         56.57        12.72 o
  -3   5  -2         68.98         42.76        14.47 o
  -5  -5  -2       2263.61       2603.16       145.58 o
  -5  -5  -2       2263.61       2774.36       134.54 o
   5  -5   2       2263.61       2527.62       140.02 o
   5  -5   2       2263.61       2591.98       146.92 o
  -5  -5  -2       2263.61       2613.34       140.47 o
   5  -5   2       2263.61       2482.58       129.87 o
   5   5   2       2263.61       2673.84       128.14 o
  -5   5  -2       2263.61       2548.37       143.44 o
  -5   5  -2       2263.61       2667.60       136.77 o
  -5   5  -2       2263.61       2657.89       140.95 o
   5   5   2       2263.61       2393.04       144.42 o
  -7  -5  -2         12.37          6.37        12.25 o
  -7  -5  -2         12.37         11.30        15.80 o
   7  -5   2         12.37         -6.94         9.55 o
   7  -5   2         12.37         34.41        16.85 o
  -7  -5  -2         12.37         14.98        15.35 o
   7   5   2         12.37          7.11        13.13 o
   7   5   2         12.37         12.20         8.10 o
  -7   5  -2         12.37         23.51        18.01 o
  -7   5  -2         12.37         -1.88        14.08 o
  -7   5  -2         12.37         -4.00        12.09 o
  -9  -5  -2          8.23         15.64        14.20 o
   9  -5   2          8.23         13.42         8.98 o
  -9  -5  -2         88.03         72.29        20.03 o
   9  -5   2         88.03        102.56        27.36 o
   9  -5   2          1.14          3.71        10.29 o
   9  -5   2          1.14         17.61        13.62 o
  -9   5  -2         88.03        114.48        28.01 o
   9   5   2         88.03         50.81        23.69 o
  -9   5  -2         88.03        100.51        22.48 o
  -9   5  -2          8.23         -3.74        12.61 o
   9   5   2          8.23          6.52         6.73 o
   9   5   2          1.14         16.27        12.26 o
 -11  -5  -2        124.82        101.05        24.52 o
  11  -5   2        124.82        120.45        32.21 o
  11  -5   2        124.82         89.08        17.84 o
 -11  -5  -2        124.82        133.70        34.36 o
 -11  -5  -2         17.35         -0.18        13.38 o
  11  -5   2         17.35         25.85        15.95 o
  11   5   2        124.82        119.95        15.33 o
 -11   5  -2        124.82        116.05        26.46 o
 -11   5  -2        124.82        113.56        30.40 o
  11   5   2        124.82        156.72        35.10 o
  11   5   2         17.35         -3.01        14.58 o
 -11   5  -2         17.35          9.65        15.55 o
 -13  -5  -2        130.40        101.37        27.24 o
  13  -5   2        130.40        123.16        34.71 o
 -13  -5  -2        130.40        132.94        34.08 o
  13  -5   2        130.40         71.31        17.58 o
 -13   5  -2        130.40        100.28        27.00 o
 -13   5  -2        130.40        114.10        33.04 o
  13   5   2        130.40         84.39        29.35 o
  13   5   2        130.40         97.37        13.36 o
  13   5   2         18.12          6.62        16.93 o
  14  -6  -2        244.91        297.38        32.93 o
  14  -6  -2        244.91        283.48        45.06 o
 -12  -6   2        116.02        175.68        31.23 o
  12  -6  -2        116.02        121.17        29.49 o
 -12  -6   2        116.02         63.26        21.97 o
  12  -6  -2        116.02        133.43        21.74 o
 -12  -6   2        116.02         93.05        27.03 o
  12   6  -2        116.02        103.30        19.25 o
  12   6  -2        116.02        150.18        29.14 o
 -12   6   2        116.02        175.22        32.43 o
 -10  -6   2         44.49         -0.90        18.24 o
 -10  -6   2         44.49          6.29        17.01 o
  10  -6  -2         44.49         39.46        25.40 o
  10  -6  -2         44.49         11.96        18.01 o
 -10  -6   2         44.49         80.68        28.30 o
  10   6  -2         44.49         -0.28        22.54 o
  10   6  -2         44.49         42.22        16.36 o
 -10   6   2         44.49         71.65        24.38 o
 -10   6   2         44.49         24.04        18.00 o
  -8  -6   2        154.58        222.90        30.92 o
   8  -6  -2        154.58        164.93        29.17 o
   8  -6  -2         21.48         23.36        13.50 o
  -8  -6   2         21.48         29.39        11.91 o
   8  -6  -2         21.48         20.72        13.97 o
  -8  -6   2         21.48         16.58        13.19 o
   8  -6  -2         21.48         24.03        11.53 o
   8  -6  -2        382.93        366.80        37.06 o
  -8  -6   2        382.93        401.97        38.38 o
  -8  -6   2        382.93        412.89        41.03 o
  -8   6   2        154.58        155.72        26.97 o
  -8   6   2        154.58        184.72        25.77 o
   8   6  -2        154.58        171.53        22.18 o
  -8   6   2        154.58        132.74        22.44 o
   8   6  -2        382.93        438.07        44.40 o
  -8   6   2         21.48         24.58        15.28 o
   8   6  -2         21.48         32.69        15.69 o
   6  -6  -2        691.04        671.74        45.63 o
   6  -6  -2        691.04        622.46        45.24 o
  -6  -6   2        691.04        559.99        42.27 o
   6  -6  -2        691.04        727.10        48.38 o
   6  -6  -2        691.04        643.70        50.93 o
  -6  -6   2        691.04        582.02        47.04 o
   6  -6  -2       4971.89       4363.00       227.36 o
   6  -6  -2       4971.89       4924.83       252.18 o
  -6  -6   2       4971.88       4636.23       232.83 o
  -6  -6   2       4971.88       4657.62       243.83 o
  -6  -6   2       4971.88       4482.67       240.53 o
  -6   6   2        691.04        552.00        51.30 o
  -6   6   2        691.04        636.96        44.82 o
   6   6  -2        691.04        649.73        47.98 o
   6   6  -2        691.04        690.09        45.87 o
  -6   6   2        691.04        621.93        44.71 o
   6   6  -2        691.04        622.95        49.80 o
  -6   6   2       4971.89       4709.97       230.64 o
   6   6  -2       4971.88       4478.77       226.77 o
  -6   6   2       4971.89       4919.71       235.52 o
   6   6  -2       4971.88       4454.19       243.41 o
  -6   6   2       4971.89       4659.71       245.64 o
  -6   6   2       4971.89       4759.42       235.24 o
  -4  -6   2          0.36          3.01         5.11 o
   4  -6  -2          0.36          6.13         7.45 o
   4  -6  -2          0.36          4.17         6.06 o
   4  -6  -2          0.36         -0.96         7.98 o
  -4  -6   2          0.36         -1.07         5.09 o
   4  -6  -2         86.02         96.25        17.56 o
   4  -6  -2         86.02        138.38        18.92 o
   4  -6  -2          2.61         12.80        10.61 o
  -4  -6   2          2.61         24.13         9.89 o
  -4  -6   2          2.61         27.54        11.33 o
  -4  -6   2          2.61          4.05         7.84 o
   4  -6  -2          2.61         17.39         7.85 o
  -4  -6   2          2.61         10.60         8.15 o
  -4   6   2          0.36         -2.41         7.70 o
  -4   6   2          0.36          1.49         5.61 o
   4   6  -2          0.36         -0.44         6.61 o
   4   6  -2          0.36         11.43         7.21 o
   4   6  -2          0.36          3.58         5.26 o
   4   6  -2          0.36          3.07         6.84 o
  -4   6   2          0.36         -4.06         5.28 o
  -4   6   2          2.61         11.89         8.92 o
   4   6  -2          2.61         13.32         8.23 o
  -4   6   2          2.61          8.57         7.34 o
  -4   6   2          2.61         -1.66         6.33 o
   4   6  -2          2.61         11.67         9.67 o
   4   6  -2          2.61         11.50         7.71 o
  -4   6   2          2.61         12.02         6.85 o
   2  -6  -2       1079.66       1318.02        71.49 o
  -2  -6   2       1079.66       1284.07        71.24 o
  -2  -6   2       1079.66       1106.89        68.51 o
  -2  -6   2       1079.66       1216.08        72.45 o
   2  -6  -2       1079.66       1291.48        70.51 o
   2  -6  -2       1079.66       1148.33        65.31 o
   2  -6  -2       1079.66       1342.18        78.66 o
   2  -6  -2        117.14        143.66        19.91 o
   2  -6  -2        117.14        175.47        17.84 o
  -2  -6   2        117.14        123.87        14.65 o
  -2  -6   2        117.14        131.71        15.66 o
  -2  -6   2        117.14        157.66        15.49 o
   2  -6  -2        117.14        139.89        16.98 o
  -2  -6   2        842.82       1040.39        62.36 o
  -2   6   2        842.82        942.94        64.38 o
   2   6  -2        842.82       1045.73        61.46 o
   2   6  -2        842.82       1037.93        60.36 o
  -2   6   2        842.82       1085.55        61.08 o
  -2   6   2        842.82        942.01        58.44 o
   2   6  -2       1079.66       1304.43        71.82 o
  -2   6   2        117.14        150.43        19.61 o
   0  -6  -2       1017.62       1050.13        58.47 o
   0  -6   2       1017.63       1140.07        63.67 o
   0  -6   2       1017.63        906.17        58.49 o
   0  -6  -2       1017.62       1114.32        59.29 o
   0  -6  -2       1017.62        966.88        54.07 o
   0  -6   2       1017.63       1076.35        58.98 o
   0  -6  -2       1017.62        977.98        63.70 o
   0  -6   2       1017.63        964.30        57.61 o
   0   6  -2       1017.63        981.15        58.18 o
   0   6   2       1017.62        945.19        56.95 o
   0   6  -2       1017.63        964.95        58.05 o
   0   6   2       1017.62       1026.64        61.51 o
   0   6  -2       1017.63       1045.34        62.66 o
   0   6   2       1017.62        932.30        56.03 o
  -2  -6  -2        398.64        429.65        36.78 o
   2  -6   2        398.64        408.44        30.79 o
  -2  -6  -2        398.64        447.32        31.66 o
   2  -6   2        398.64        386.74        31.55 o
  -2  -6  -2        398.64        403.10        29.78 o
  -2  -6  -2        398.64        420.66        30.00 o
   2  -6   2        398.64        397.80        30.94 o
   2  -6   2        318.67        320.22        29.23 o
   2  -6   2         44.29         58.90        12.42 o
   2  -6   2         44.29         55.92        12.63 o
  -2  -6  -2         44.29         48.81        11.56 o
   2  -6   2         44.29         47.41        13.21 o
  -2   6  -2        318.67        347.88        32.36 o
  -2   6  -2        318.67        326.70        27.03 o
   2   6   2        318.67        298.21        24.40 o
   2   6   2        318.67        358.73        26.72 o
  -2   6  -2        318.67        320.36        27.73 o
  -2   6  -2         44.29         40.01         6.17 o
   2   6   2         44.29         70.33        12.65 o
  -4  -6  -2          8.56          7.87         7.13 o
   4  -6   2          8.56          4.80         7.67 o
  -4  -6  -2          8.56          3.53         7.92 o
  -4  -6  -2          8.56         -0.87         6.25 o
   4  -6   2          8.56          6.87         7.29 o
   4  -6   2          8.56          6.48         9.30 o
   4  -6   2          1.19          7.90         4.67 o
  -4  -6  -2          1.19          2.75         6.20 o
  -4  -6  -2          1.19         -0.97         5.65 o
  -4  -6  -2          1.19         -4.81         4.81 o
   4  -6   2          1.19         -1.39         4.93 o
   4  -6   2          1.19         10.60         9.49 o
   4  -6   2          1.19         -1.55         4.91 o
   4   6   2          8.56          4.00         4.74 o
  -4   6  -2          8.56         11.60         7.10 o
   4   6   2          8.56          5.87         6.00 o
  -4   6  -2          8.56          6.03         9.93 o
  -4   6  -2          8.56          6.20         8.19 o
   4   6   2          8.56         -5.78         6.98 o
   4   6   2          1.19          1.05         7.31 o
   4   6   2          1.19          2.64         6.57 o
   4   6   2          1.19         -1.05         6.44 o
  -4   6  -2          1.19         -1.60         8.09 o
   4   6   2          1.19         -3.26         5.46 o
  -6  -6  -2       2123.12       2023.39       122.98 o
  -6  -6  -2       2123.12       2039.11       118.40 o
  -6  -6  -2       2123.12       2084.74       112.65 o
   6  -6   2       2123.12       1919.92       116.83 o
   6  -6   2       2123.12       2031.48       107.89 o
   6  -6   2       2123.12       2029.19       123.96 o
   6  -6   2        295.09        316.89        33.31 o
   6  -6   2        295.09        234.28        25.37 o
  -6  -6  -2        295.09        290.41        28.32 o
  -6  -6  -2        295.09        286.77        24.61 o
  -6   6  -2        295.09        264.19        31.86 o
  -6   6  -2        295.09        279.12        28.50 o
   6   6   2        295.09        249.68        26.84 o
   6   6   2        295.09        306.46        25.85 o
   6   6   2        295.09        294.59        27.72 o
   6   6   2        295.09        274.42        30.85 o
   6   6   2       2123.12       1954.67       121.60 o
   6   6   2       2123.12       2002.73       104.79 o
  -6   6  -2       2123.12       2134.46       115.04 o
  -6   6  -2       2123.12       2076.71       123.05 o
  -6   6  -2       2123.12       2207.48       120.06 o
  -8  -6  -2         63.05        112.56        27.29 o
  -8  -6  -2         63.05         92.34        21.20 o
   8  -6   2          2.50         -6.73         6.73 o
  -8  -6  -2          2.50          5.78        10.51 o
   8  -6   2          2.50         16.96        14.17 o
   8  -6   2         18.01         21.90        13.78 o
  -8  -6  -2         18.01         23.64        15.05 o
   8  -6   2         18.01         12.12         9.19 o
   8  -6   2         18.01         19.93        13.69 o
   8   6   2         18.01         -3.30        11.76 o
  -8   6  -2         18.01         20.45        17.86 o
  -8   6  -2         18.01          6.93         8.49 o
  -8   6  -2         18.01         18.67        12.62 o
   8   6   2         18.01         17.05         8.07 o
   8   6   2          2.50         14.88        10.78 o
  -8   6  -2          2.50         17.79        15.78 o
 -10  -6  -2        295.59        229.63        30.74 o
  10  -6   2        295.59        248.55        27.76 o
 -10  -6  -2        295.59        229.22        39.31 o
  10  -6   2        295.59        215.97        39.08 o
 -10  -6  -2        295.59        219.97        36.26 o
 -10   6  -2        295.59        152.79        28.15 o
  10   6   2        295.59        270.93        40.61 o
 -10   6  -2        295.59        276.80        40.65 o
 -10   6  -2        295.59        180.96        33.86 o
  10   6   2        285.97        273.64        24.35 o
 -12  -6  -2         10.67         12.01        15.38 o
 -12  -6  -2         10.67          7.23        18.68 o
  12  -6   2         10.67         19.71        12.12 o
 -12  -6  -2         10.67         -0.66        19.85 o
  12  -6   2         10.67          3.89        20.90 o
 -12   6  -2         10.67         33.65        17.75 o
  12   6   2         10.67         11.04        19.10 o
 -12   6  -2         10.67         42.51        16.23 o
  12   6   2         10.67         15.09         8.95 o
  14   6   2         19.68          4.71         6.19 o
 -13  -7   2         35.40         48.82        17.09 o
  13  -7  -2        254.68        198.37        36.45 o
 -13  -7   2        254.68        219.78        38.82 o
  13  -7  -2        254.68        280.26        31.92 o
 -13   7   2         35.40         33.96        15.81 o
  13   7  -2         35.40         55.96        22.25 o
 -13   7   2         35.40         65.63        25.46 o
  13   7  -2        254.68        246.54        28.89 o
 -11  -7   2        277.53        362.10        42.46 o
  11  -7  -2        277.53        353.86        46.76 o
  11  -7  -2        277.53        400.71        39.88 o
 -11  -7   2        277.53        381.58        40.97 o
 -11  -7   2        277.53        397.13        48.06 o
  11  -7  -2         38.57         57.12        21.72 o
 -11  -7   2         38.57         42.28        16.21 o
 -11   7   2         38.57         50.04        17.03 o
  11   7  -2         38.57         47.46        22.49 o
 -11   7   2         38.57        100.18        31.65 o
  11   7  -2        306.41        392.43        50.55 o
  11   7  -2        277.53        320.81        34.23 o
 -11   7   2        277.53        377.81        47.60 o
  -9  -7   2         36.81         36.34        14.12 o
   9  -7  -2         36.81         32.95        17.12 o
  -9  -7   2        264.85        260.25        36.04 o
   9  -7  -2        265.68        276.49        34.30 o
   9  -7  -2        265.68        247.89        40.34 o
  -9  -7   2        265.68        179.72        32.07 o
  -9  -7   2        265.68        238.68        32.94 o
   9   7  -2         36.81         24.28        17.27 o
   9   7  -2         36.81         19.03        13.40 o
  -9   7   2        264.85        212.47        33.55 o
  -9   7   2        264.85        204.98        28.70 o
   9   7  -2        265.68        286.33        37.14 o
   9   7  -2        265.68        194.75        27.54 o
   7  -7  -2         72.73         45.19        16.20 o
  -7  -7   2         72.73         64.76        15.63 o
  -7  -7   2         72.73         63.09        20.53 o
   7  -7  -2         72.73         64.18        21.97 o
  -7  -7   2         72.73         74.54        19.87 o
  -7   7   2         72.73         47.56        18.48 o
  -7   7   2         72.73         37.08        18.89 o
  -7   7   2         72.73         68.37        18.77 o
   7   7  -2         72.73         43.49        15.14 o
  -5  -7   2       6179.16       6451.64       321.49 o
  -5  -7   2       6179.16       6190.45       314.08 o
   5  -7  -2       6179.17       6288.21       300.66 o
  -5  -7   2       6179.16       6317.12       306.74 o
   5  -7  -2       6179.17       5722.02       324.85 o
   5   7  -2       6179.16       6456.72       300.96 o
  -5   7   2       6179.17       6504.94       307.79 o
  -5   7   2       6179.17       5684.01       319.44 o
  -5   7   2       6179.17       6463.32       303.24 o
  -5   7   2       6179.17       6244.74       308.49 o
   3  -7  -2       1280.54       1042.90        73.45 o
  -3  -7   2       1280.53       1197.40        71.27 o
  -3  -7   2       1280.53       1072.32        69.24 o
   3  -7  -2       1280.54       1106.78        63.23 o
   3  -7  -2       1569.63       1391.35        82.51 o
   3  -7  -2       1569.63       1616.90        85.55 o
  -3  -7   2       1569.63       1417.36        81.90 o
  -3  -7   2       1569.63       1382.06        82.18 o
   3  -7  -2        177.98        171.00        20.00 o
  -3  -7   2        177.98        155.16        17.26 o
   3  -7  -2        177.98        177.52        20.63 o
   3  -7  -2        177.98        164.32        23.29 o
  -3  -7   2        177.98        159.16        18.36 o
  -3   7   2       1280.54       1109.68        69.05 o
   3   7  -2       1280.53       1192.21        67.88 o
   3   7  -2       1280.53       1089.28        67.18 o
  -3   7   2       1280.54       1138.42        67.91 o
   3   7  -2       1280.53       1183.77        68.94 o
  -3   7   2       1280.54       1152.25        74.98 o
   3   7  -2        177.98        154.14        18.27 o
  -3   7   2        177.98        150.57        22.15 o
  -1  -7   2         80.89         89.38        13.16 o
   1  -7  -2         80.89         99.56        15.32 o
   1  -7  -2         80.89         84.11        17.08 o
   1  -7  -2         80.89        108.94        17.93 o
  -1  -7   2         80.89         80.72        12.91 o
  -1  -7   2         80.89         88.77        14.61 o
   1  -7  -2        582.02        611.28        46.46 o
   1  -7  -2        582.02        558.71        40.10 o
  -1  -7   2        582.02        592.04        40.52 o
   1  -7  -2        582.02        587.97        35.73 o
  -1  -7   2        582.02        558.03        41.08 o
  -1  -7   2        582.02        567.76        42.91 o
  -1  -7   2        582.02        609.02        40.78 o
   1  -7  -2        582.02        570.93        40.06 o
   1   7  -2         80.89         72.61        11.67 o
  -1   7   2         80.89         76.48        15.79 o
   1   7  -2         80.89         93.96        13.18 o
  -1   7   2         80.89         96.58        16.30 o
   1   7  -2         80.89        116.86        18.00 o
  -1   7   2         80.89         87.64        13.35 o
  -1   7   2         80.89         93.48        13.67 o
  -1   7   2        582.02        590.11        40.47 o
  -1   7   2        582.02        626.79        41.73 o
   1   7  -2        582.02        551.42        40.73 o
   1   7  -2        582.02        591.13        43.35 o
   1   7  -2        582.02        611.67        42.56 o
  -1   7   2        582.02        587.83        44.79 o
   1  -7   2         47.48         41.54        11.39 o
  -1  -7  -2         47.48         51.47        12.77 o
   1  -7   2         47.48         37.46        12.99 o
  -1  -7  -2         47.48         28.84        11.17 o
  -1  -7  -2         47.48         40.18        12.66 o
   1  -7   2         47.48         37.53        10.40 o
  -1  -7  -2        341.64        291.52        24.79 o
   1  -7   2        341.64        298.41        25.42 o
   1  -7   2        341.64        275.78        27.57 o
  -1  -7  -2        341.64        262.49        23.68 o
  -1  -7  -2        341.64        283.94        22.27 o
   1  -7   2        341.64        308.34        26.84 o
  -1  -7  -2        341.64        260.57        28.24 o
   1  -7   2        341.64        283.73        25.11 o
  -1   7  -2         47.48         39.87         7.74 o
  -1   7  -2         47.48         26.93         9.45 o
  -1   7  -2         47.48         36.29        11.29 o
  -1   7  -2         47.48         17.14        10.45 o
   1   7   2         47.48         39.85        11.86 o
   1   7   2         47.48         34.29        11.65 o
   1   7   2         47.48         62.42        14.25 o
   1   7   2        341.64        280.08        26.00 o
  -1   7  -2        341.64        277.64        29.45 o
   1   7   2        341.64        228.82        22.56 o
  -1   7  -2        341.64        268.11        25.83 o
  -1   7  -2        341.64        261.69        24.97 o
   3  -7   2        351.84        373.23        30.25 o
   3  -7   2        351.84        379.29        34.79 o
  -3  -7  -2        351.84        382.10        30.56 o
  -3  -7  -2        351.84        392.29        31.89 o
  -3  -7  -2        351.84        400.62        30.74 o
  -3  -7  -2       2553.52       2801.75       153.41 o
   3  -7   2       2553.52       2428.48       141.87 o
  -3  -7  -2       2553.52       2828.76       140.86 o
   3  -7   2       2553.52       2776.70       138.71 o
   3  -7   2       2531.41       2565.20       151.31 o
  -3  -7  -2       2531.41       2839.02       143.86 o
   3   7   2        351.84        377.44        30.84 o
  -3   7  -2        351.84        362.84        35.37 o
   3   7   2        351.84        350.36        32.60 o
  -3   7  -2       2531.41       2864.82       142.45 o
   3   7   2       2531.41       2619.51       136.78 o
  -3   7  -2       2531.41       2871.61       144.83 o
   3   7   2       2531.41       2767.89       142.15 o
  -3   7  -2       2531.41       2603.58       151.67 o
   5  -7   2        176.37        161.57        23.57 o
   5  -7   2        176.37        182.42        26.70 o
   5  -7   2        176.37        127.86        19.26 o
  -5  -7  -2        176.37        150.58        18.84 o
  -5  -7  -2        176.37        156.06        24.09 o
  -5  -7  -2        176.37        181.78        24.46 o
  -5   7  -2        176.37        135.96        28.39 o
  -5   7  -2        176.37        180.87        23.82 o
   5   7   2        176.37        174.81        19.73 o
   7  -7   2       1983.89       1979.04       127.94 o
  -7  -7  -2       1983.89       2039.40       127.49 o
  -7  -7  -2       1983.89       2223.06       125.00 o
  -7  -7  -2       1983.89       2119.61       116.05 o
   7  -7   2       1983.89       2078.31       111.70 o
   7  -7   2       1983.89       2236.83       124.54 o
   7   7   2       1983.89       1987.35       106.95 o
  -7   7  -2       1983.89       2026.97       122.97 o
  -7   7  -2       1983.89       2028.66       126.86 o
  -7   7  -2       1983.89       2049.14       118.69 o
   7   7   2       1983.89       1864.80       125.07 o
   9  -7   2         10.93         -1.39        10.95 o
   9  -7   2         10.93          7.01        10.83 o
  -9  -7  -2         78.61         99.28        27.44 o
  -9  -7  -2         78.61        121.64        29.60 o
  -9  -7  -2        102.89        130.12        24.83 o
   9  -7   2        102.89         98.47        21.19 o
   9  -7   2        102.89         94.70        27.29 o
  -9   7  -2         78.61        126.83        31.23 o
   9   7   2         78.61         85.79        14.36 o
   9   7   2         10.93          9.99        11.98 o
  -9   7  -2        102.89        192.75        31.26 o
   9   7   2        102.89        108.81        29.50 o
  -9   7  -2        102.89        115.06        26.22 o
  11  -7   2          5.82          9.90        13.04 o
 -11  -7  -2          5.82         10.86        11.76 o
 -11  -7  -2         41.85         45.57        20.78 o
  11  -7   2         41.85         56.99        16.00 o
 -11  -7  -2         41.85         59.79        20.85 o
  11  -7   2         41.85         42.87        21.73 o
 -11  -7  -2         41.85         64.99        25.53 o
 -11   7  -2          5.82         -5.46        15.54 o
  11   7   2          5.82         -9.13        12.85 o
  11   7   2         41.85         60.17        13.24 o
 -11   7  -2         41.85         87.92        26.11 o
 -11   7  -2         41.85         35.57        18.29 o
  11   7   2         56.04         76.23        31.31 o
  13  -7   2          0.53          4.82        11.87 o
  13  -7   2          3.85          0.94        16.78 o
 -13  -7  -2          3.85         -6.15        13.67 o
 -13  -7  -2          3.85          0.39        14.47 o
 -13  -7  -2          3.85          4.57        11.47 o
  13  -7   2          3.85         -2.74         7.22 o
  13   7   2          3.85          5.99         5.42 o
 -13   7  -2          3.85         -1.10         9.99 o
  13   7   2          3.85          9.37        13.62 o
 -13   7  -2          3.85        -16.14        16.83 o
  13   7   2          0.53         16.12        13.28 o
  12  -8  -2        405.88        376.55        40.19 o
 -12  -8   2        405.88        469.00        55.37 o
  12  -8  -2        405.88        390.62        51.22 o
  12   8  -2        405.88        421.78        39.06 o
 -12   8   2        405.88        441.09        50.40 o
  10  -8  -2          8.76        -16.71        18.53 o
 -10  -8   2          8.76         35.01        18.36 o
 -10  -8   2          8.76        -14.71        24.41 o
  10  -8  -2          8.76         27.22        25.05 o
 -10  -8   2          8.76         43.96        21.91 o
 -10   8   2          8.76          7.06        24.67 o
  10   8  -2          8.76         11.65        17.29 o
   8  -8  -2       1513.47       1518.56       108.16 o
  -8  -8   2       1513.47       1681.41       106.92 o
   8  -8  -2       1513.47       1602.99        96.07 o
  -8  -8   2        210.35        215.64        27.63 o
   8  -8  -2        210.35        261.66        35.00 o
  -8  -8   2       1774.04       1743.59       109.75 o
  -8  -8   2       1774.04       1625.87       102.59 o
  -8   8   2       1513.47       1651.22       109.80 o
   8   8  -2       1513.47       1457.54        92.49 o
  -8   8   2        210.35        261.37        38.70 o
   8   8  -2        210.35        317.17        37.21 o
  -6  -8   2          0.18         10.75         9.52 o
   6  -8  -2          0.18          2.69        12.99 o
  -6  -8   2          0.18         -3.12        11.65 o
  -6  -8   2          0.18          4.37         9.35 o
   6  -8  -2          0.18          2.56         9.62 o
   6  -8  -2          0.02          8.93        12.72 o
   6  -8  -2          0.02          3.89        10.33 o
   6  -8  -2          0.02         -0.98         8.57 o
  -6  -8   2          0.02          0.81         9.22 o
  -6   8   2          0.18          7.38        13.52 o
  -6   8   2          0.18         -1.00         9.16 o
   6   8  -2          0.18         -5.92         8.58 o
   6   8  -2          0.02          3.79        11.69 o
   6   8  -2          0.02          6.63         8.88 o
   6   8  -2          0.02         -2.29         7.68 o
  -6   8   2          0.02          1.63         8.93 o
  -6   8   2          0.02          3.39        11.00 o
  -4  -8   2         14.89         19.10        10.68 o
  -4  -8   2         14.89         21.98        11.65 o
  -4  -8   2         14.89          4.28        10.13 o
   4  -8  -2         14.89         -0.52        10.90 o
  -4  -8   2         14.89         34.84        13.46 o
   4  -8  -2         93.67        129.59        22.49 o
   4  -8  -2         93.67        120.78        21.30 o
   4  -8  -2          2.07         -8.45         8.45 o
   4  -8  -2          2.07          8.26         8.78 o
   4  -8  -2          2.07         10.06         9.06 o
  -4  -8   2          2.07          7.15         7.96 o
   4   8  -2         14.89         43.24        12.74 o
  -4   8   2         14.89          9.98        11.99 o
  -4   8   2         14.89         11.42         9.06 o
   4   8  -2         14.89         13.21         9.48 o
   4   8  -2          2.07         -3.72         6.30 o
   4   8  -2          2.07          1.97         7.95 o
  -4   8   2          2.07          2.89         7.57 o
  -4   8   2          2.07          2.19         9.50 o
   4   8  -2          2.07         11.91         9.82 o
   2  -8  -2        390.72        433.35        34.51 o
   2  -8  -2        390.72        440.06        40.13 o
   2  -8  -2        390.72        411.05        34.90 o
  -2  -8   2        390.72        434.88        37.47 o
  -2  -8   2        390.72        406.16        34.52 o
  -2  -8   2        390.72        438.62        35.31 o
  -2  -8   2        390.72        379.33        34.19 o
  -2  -8   2          1.63         17.82         7.92 o
   2  -8  -2          1.63         10.40        11.25 o
  -2  -8   2          1.63         25.64        10.29 o
   2   8  -2        390.72        397.53        33.86 o
   2   8  -2        390.72        384.60        34.38 o
  -2   8   2         11.75         38.45        15.77 o
   2   8  -2         11.75         58.80        16.45 o
   0  -8  -2        487.24        447.07        30.57 o
   0  -8  -2        487.24        473.08        40.14 o
   0  -8   2        487.24        466.83        35.10 o
   0  -8  -2        487.24        438.17        34.56 o
   0  -8   2        487.24        436.22        34.54 o
   0  -8   2        487.24        404.03        33.83 o
   0  -8   2        487.24        476.70        39.57 o
   0  -8  -2        487.24        453.19        35.19 o
   0   8  -2        487.24        515.39        37.29 o
   0   8  -2        487.24        416.36        35.03 o
   0   8   2        487.24        450.68        37.50 o
   0   8   2        487.24        401.44        32.92 o
   0   8  -2        487.24        444.88        39.03 o
   2  -8   2         21.31         50.02        15.04 o
   2  -8   2         21.31         15.16         9.53 o
  -2  -8  -2         21.31         29.77        11.91 o
   2  -8   2        310.05        283.31        28.43 o
   2  -8   2        310.05        298.50        32.36 o
  -2  -8  -2        310.05        309.39        26.93 o
  -2  -8  -2        310.05        279.08        33.39 o
  -2  -8  -2        310.05        300.30        28.01 o
   2  -8   2        310.05        282.59        28.04 o
  -2   8  -2        153.30        112.50        25.66 o
   2   8   2        153.30        162.44        20.59 o
   2   8   2        153.30        140.04        17.84 o
  -2   8  -2        310.05        279.90        29.82 o
  -2   8  -2        310.05        348.13        31.55 o
  -4  -8  -2        795.76        816.33        55.46 o
  -4  -8  -2        795.76        824.74        62.21 o
   4  -8   2        795.76        712.18        55.07 o
   4  -8   2        795.76        763.88        52.72 o
  -4  -8  -2        795.76        841.08        55.05 o
   4  -8   2        795.76        772.74        60.61 o
   4  -8   2        110.60        117.48        17.16 o
  -4  -8  -2        110.60        113.35        18.22 o
  -4  -8  -2        110.60        121.05        18.63 o
   4  -8   2        110.60        110.17        24.06 o
   4   8   2        110.60        141.95        19.00 o
  -4   8  -2        110.60        159.52        25.50 o
   4   8   2        110.60        128.95        20.85 o
  -4   8  -2        795.76        781.91        62.65 o
  -4   8  -2        795.76        867.47        57.84 o
   4   8   2        795.76        852.47        52.12 o
  -6  -8  -2       1287.85       1266.01        81.74 o
   6  -8   2       1287.85       1190.10        85.58 o
   6  -8   2       1287.85       1322.75        82.23 o
   6  -8   2       1287.85       1227.62        75.00 o
  -6  -8  -2       1287.85       1167.03        84.43 o
  -6  -8  -2       1287.85       1121.94        75.21 o
   6  -8   2        179.00        211.75        29.23 o
   6  -8   2        179.00        174.49        22.93 o
  -6  -8  -2        179.00        171.44        23.99 o
  -6   8  -2       1287.85       1229.85        80.38 o
  -6   8  -2       1287.85       1238.38        81.77 o
  -6   8  -2       1287.85       1156.18        85.82 o
   6   8   2       1287.85       1228.11        71.05 o
   6   8   2        179.00        192.35        26.57 o
   6   8   2        179.00        138.48        22.05 o
  -6   8  -2        179.00        171.95        28.74 o
  -8  -8  -2          3.21         -4.42         7.60 o
   8  -8   2          3.21          8.00        10.43 o
  -8  -8  -2          3.21         -9.74         9.74 o
   8  -8   2          3.21          0.77        11.27 o
   8  -8   2          3.21         -2.58        10.53 o
   8  -8   2          0.45         17.32        10.84 o
  -8  -8  -2          0.45          0.92        11.05 o
   8  -8   2          0.45         -0.59        11.45 o
  -8  -8  -2         34.80         59.13        25.93 o
  -8   8  -2          3.21         -8.11         8.11 o
   8   8   2          3.21         -3.88         6.35 o
  -8   8  -2          3.21         16.85        11.60 o
   8   8   2          3.21         -4.20        13.59 o
  -8   8  -2          3.21        -11.90        11.90 o
  -8   8  -2          0.45         -0.36        14.32 o
   8   8   2          0.45         -9.10        10.34 o
 -10  -8  -2        457.66        429.06        50.59 o
  10  -8   2        457.66        447.79        53.99 o
 -10  -8  -2        457.66        448.08        43.97 o
  10  -8   2        457.66        500.49        42.71 o
 -10  -8  -2        457.66        563.31        58.33 o
  10   8   2        457.66        388.19        33.60 o
 -10   8  -2        457.66        427.54        54.35 o
 -10   8  -2        457.66        518.50        53.79 o
 -10   8  -2        457.66        512.74        50.41 o
 -12  -8  -2         68.05        144.32        32.18 o
  12  -8   2         68.05         58.97        28.08 o
  12  -8   2         68.05         57.74        15.50 o
 -12  -8  -2         68.05         81.87        22.35 o
 -12  -8  -2         68.05         51.69        23.42 o
  12   8   2         68.05         45.93        21.80 o
 -12   8  -2         68.05         43.86        22.38 o
  12   8   2         68.05         62.58        11.84 o
  13  -9  -2          0.92         -4.31        15.87 o
 -13   9   2          0.92         15.76        10.35 o
 -11  -9   2        173.02        208.88        43.29 o
  11  -9  -2        173.02        179.45        41.60 o
  11  -9  -2        173.02        204.07        29.43 o
 -11  -9   2         24.05         13.65        13.42 o
  11  -9  -2         24.05         13.66        15.82 o
  11   9  -2         24.05          9.64        15.58 o
 -11   9   2         24.05         38.52        24.28 o
 -11   9   2         24.05          9.56        11.90 o
 -11   9   2        173.02        205.72        35.98 o
  11   9  -2        173.02        165.21        25.27 o
   9  -9  -2        160.96        194.71        39.17 o
   9  -9  -2       1160.37       1434.09        90.32 o
   9  -9  -2       1160.37       1309.00       102.45 o
  -9  -9   2       1160.37       1327.12        94.94 o
  -9  -9   2       1160.37       1388.82        99.83 o
  -9  -9   2       1158.05       1336.99        91.82 o
  -9   9   2       1158.05       1445.86       104.51 o
   9   9  -2       1160.37       1207.18        83.60 o
  -7  -9   2         16.61          5.59        16.82 o
   7  -9  -2         16.61        -10.88        16.61 o
  -7  -9   2         16.61          7.43        14.26 o
  -7  -9   2         16.61         17.59        17.13 o
   7  -9  -2         16.61         38.51        19.32 o
  -7   9   2         16.61         10.58        16.85 o
   7   9  -2         16.61         12.74        14.04 o
   5  -9  -2        303.73        360.69        39.58 o
  -5  -9   2        303.73        299.69        32.56 o
  -5  -9   2        303.73        249.88        32.07 o
  -5  -9   2        303.73        261.57        29.75 o
   5  -9  -2        303.73        260.39        30.75 o
  -5   9   2        303.73        274.89        32.41 o
  -5   9   2        303.73        260.85        36.00 o
   5   9  -2        303.73        295.51        31.57 o
   3  -9  -2         15.32         12.95        10.42 o
  -3  -9   2         15.32         18.92        10.88 o
  -3  -9   2         15.32         18.20        11.34 o
   3  -9  -2         15.32         10.98        12.01 o
   3  -9  -2         15.32         11.98        10.88 o
  -3  -9   2        263.28        205.91        28.17 o
   3  -9  -2        263.28        323.39        32.26 o
  -3  -9   2        263.28        314.01        29.61 o
  -3  -9   2        263.28        196.53        29.23 o
   3  -9  -2        263.28        208.13        28.28 o
   3  -9  -2        110.21         66.56        20.63 o
   3   9  -2        110.21         83.81        19.71 o
   3   9  -2        110.21         77.57        18.39 o
  -3   9   2        110.21        121.03        26.64 o
  -3   9   2        110.21        114.53        22.79 o
  -3   9   2         15.32         16.27         9.58 o
  -3   9   2         15.32         12.82        12.31 o
  -1  -9   2       1284.28       1258.49        77.02 o
   1  -9  -2       1284.28       1269.40        85.86 o
  -1  -9   2       1284.28       1371.41        79.34 o
  -1  -9   2       1284.28       1342.58        83.40 o
  -1  -9   2       1284.28       1310.19        79.12 o
   1  -9  -2       1284.28       1282.48        77.61 o
  -1  -9   2        178.50        170.22        20.81 o
   1  -9  -2        178.50        171.36        21.77 o
   1  -9  -2        178.50        161.12        21.81 o
   1  -9  -2        178.50        185.41        25.94 o
  -1  -9   2        178.50        185.15        23.28 o
   1   9  -2        178.50        229.35        23.91 o
  -1   9   2        178.50        149.22        23.58 o
  -1   9   2        178.50        178.51        22.53 o
  -1   9   2        178.50        177.02        21.56 o
   1   9  -2        178.50        187.58        25.44 o
   1   9  -2       1284.28       1232.74        77.77 o
   1   9  -2       1284.28       1263.91        81.62 o
  -1   9   2       1284.28       1179.76        75.64 o
  -1   9   2       1284.28       1303.83        84.18 o
   1  -9   2        877.46        837.79        58.26 o
  -1  -9  -2        877.46        915.76        65.83 o
   1  -9   2        877.46        873.21        63.31 o
   1  -9   2        877.46        897.93        58.71 o
  -1  -9  -2        877.46        923.46        59.67 o
  -1  -9  -2        121.96        107.67        17.87 o
  -1  -9  -2        121.96        136.01        20.31 o
   1  -9   2        121.96        109.50        20.77 o
  -1  -9  -2        121.96        111.77        23.43 o
   1  -9   2        121.96        107.72        22.49 o
  -1   9  -2        877.46        934.07        61.64 o
  -1   9  -2        877.46        831.21        63.85 o
  -1   9  -2        877.46        923.86        60.24 o
   1   9   2        877.46        872.03        60.46 o
   1   9   2        877.46        813.97        55.78 o
  -1   9  -2        121.96        113.83        25.10 o
   1   9   2        121.96        104.99        19.33 o
   1   9   2        121.96        110.06        18.66 o
   1   9   2        121.96         99.17        16.94 o
  -1   9  -2        121.96        110.81        16.97 o
   3  -9   2       2305.74       2095.59       126.16 o
  -3  -9  -2       2305.73       2447.84       127.67 o
  -3  -9  -2       2305.73       2230.57       136.74 o
   3  -9   2       2305.74       2424.59       126.02 o
  -3  -9  -2        308.75        320.36        32.13 o
   3  -9   2        308.75        267.43        31.89 o
  -3  -9  -2        308.75        294.46        30.95 o
   3  -9   2        308.75        323.89        30.06 o
   3  -9   2       2221.42       2199.74       133.14 o
  -3   9  -2       2221.42       2366.96       127.24 o
  -3   9  -2       2221.42       2110.81       133.38 o
   3   9   2       2221.41       2219.64       118.93 o
   3   9   2       2221.41       2294.05       124.34 o
  -3   9  -2        308.75        426.94        40.22 o
   3   9   2        308.75        297.21        30.11 o
   5  -9   2         62.36         46.98        16.72 o
  -5  -9  -2         62.36         56.16        18.35 o
   5  -9   2         62.36         49.85        22.12 o
  -5  -9  -2         62.36         73.08        22.31 o
  -5  -9  -2         62.36         49.55        14.03 o
   5  -9   2         62.36         71.52        19.35 o
   5   9   2         62.36         56.43        14.55 o
  -5   9  -2         62.36         35.61        18.43 o
  -5   9  -2         62.36         48.38        25.13 o
   7  -9   2        137.56        142.83        25.07 o
  -7  -9  -2        137.56        164.27        29.47 o
   7  -9   2        137.56        132.62        25.99 o
  -7  -9  -2        137.56        153.40        24.45 o
   7  -9   2        137.56        180.10        30.75 o
  -7  -9  -2        137.56        198.95        29.54 o
  -7   9  -2        137.56        122.06        24.24 o
  -7   9  -2        137.56        164.16        25.94 o
  -7   9  -2        137.56        192.60        36.19 o
   7   9   2        137.56        150.68        20.08 o
   9  -9   2        706.27        586.91        63.17 o
   9  -9   2        706.27        654.21        52.16 o
  -9  -9  -2        706.26        565.15        62.12 o
  -9  -9  -2        706.26        635.18        54.82 o
   9  -9   2         96.43        105.57        24.89 o
   9  -9   2         96.43        140.29        33.57 o
  -9  -9  -2        693.79        659.50        62.06 o
   9   9   2        693.79        570.32        42.34 o
  -9   9  -2        706.27        623.32        60.66 o
  -9   9  -2        706.27        810.16        71.63 o
  -9   9  -2        706.27        702.54        60.52 o
 -11  -9  -2          1.23         -2.91         9.17 o
  11  -9   2          1.23         -8.85         8.85 o
 -11  -9  -2          8.86          1.47        13.81 o
 -11  -9  -2          8.86         -1.34        11.38 o
  11  -9   2          8.86         -2.78         7.69 o
  11  -9   2          8.86         11.68        16.67 o
 -11  -9  -2          8.86         -8.29        14.22 o
  11   9   2          1.23        -10.74        10.74 o
 -11   9  -2          1.23        -12.45        12.45 o
 -11   9  -2          8.86         17.55        17.05 o
  11   9   2          8.86          4.48         7.71 o
  11   9   2          8.86          1.82        13.83 o
 -12 -10   2         64.89         90.70        24.11 o
  12 -10  -2         64.89         47.29        14.46 o
 -12  10   2         64.89         53.06        23.04 o
  10 -10  -2         16.13          3.45        21.18 o
  10 -10  -2         16.13        -11.59        23.56 o
 -10 -10   2         16.13         40.83        25.74 o
 -10  10   2         16.13         21.29        28.08 o
  10  10  -2         16.13         41.53        18.47 o
  -8 -10   2         52.03         63.43        25.68 o
   8 -10  -2         52.03         51.05        26.91 o
   8 -10  -2          6.48         27.28        18.74 o
  -8 -10   2          6.48          1.67         9.52 o
  -8 -10   2         46.62         55.48        22.86 o
   8 -10  -2         46.62         45.21        23.13 o
  -8  10   2         46.62         42.87        22.86 o
   8  10  -2         46.62         53.22        18.52 o
  -8  10   2          6.48         -0.90        15.67 o
   8  10  -2          6.48         21.20        16.05 o
  -6 -10   2          3.64         12.09        13.68 o
   6 -10  -2          3.64          1.59        10.75 o
  -6 -10   2          3.64         -4.89        11.90 o
   6 -10  -2          3.64         12.89        12.34 o
  -6 -10   2          3.64          5.17        10.29 o
   6 -10  -2          0.51         -9.40         9.40 o
  -6 -10   2          0.51         11.28        11.95 o
  -6  10   2          0.51         -9.02        11.40 o
   6  10  -2          0.51         -0.63         8.33 o
   6  10  -2          0.51         -7.96         7.96 o
  -6  10   2          0.51         11.47        11.78 o
   6  10  -2          0.51         -1.91         9.28 o
  -6  10   2          3.64         21.21        17.37 o
   6  10  -2          3.64         20.07        13.09 o
  -4 -10   2        480.30        448.93        43.75 o
  -4 -10   2        480.30        525.08        46.39 o
   4 -10  -2        480.30        503.08        50.08 o
  -4 -10   2        480.30        574.31        47.45 o
   4 -10  -2        952.02        973.79        68.97 o
   4 -10  -2         66.76         62.79        22.12 o
  -4 -10   2         66.76         68.48        17.03 o
   4  10  -2         66.76         79.84        18.73 o
   4  10  -2         66.76        104.70        22.27 o
   4  10  -2         66.76         79.98        20.89 o
  -4  10   2         66.76         98.79        24.67 o
  -4  10   2        480.30        524.43        45.65 o
  -4  10   2        480.30        509.61        50.87 o
   4  10  -2        480.30        509.36        44.26 o
  -2 -10   2       3147.04       3121.36       167.21 o
  -2 -10   2       3147.04       3080.99       178.18 o
   2 -10  -2       3147.05       2996.85       181.74 o
  -2 -10   2       3147.04       3112.13       170.98 o
   2 -10  -2       3147.05       3482.83       172.77 o
  -2 -10   2        424.61        443.00        38.12 o
   2 -10  -2        424.61        422.46        42.50 o
  -2  10   2       3147.05       3268.09       167.79 o
   2  10  -2       3147.04       3241.36       168.25 o
   2  10  -2       3055.03       3160.70       172.24 o
  -2  10   2       3055.03       3090.31       177.00 o
   0 -10   2        555.14        611.70        45.83 o
   0 -10  -2        555.13        506.70        49.09 o
   0 -10   2        555.14        598.38        45.37 o
   0 -10  -2        555.13        574.64        44.94 o
   0 -10   2        555.14        612.29        50.61 o
   0  10   2        555.13        501.03        45.97 o
   0  10  -2        555.14        531.89        48.50 o
   0  10   2        555.13        630.86        45.69 o
   0  10  -2        555.14        701.17        49.72 o
   2 -10   2        109.09        111.15        22.64 o
  -2 -10  -2        109.08         98.61        23.80 o
  -2 -10  -2        109.08         60.42        17.91 o
   2 -10   2        109.09        108.34        24.19 o
   2 -10   2        109.09        119.01        21.08 o
   2 -10   2          0.01         13.94        12.87 o
  -2  10  -2        109.09         99.24        27.93 o
   2  10   2        109.08        100.28        19.92 o
   2  10   2          0.09         25.26        13.72 o
  -4 -10  -2          9.30         24.01        14.40 o
  -4 -10  -2          9.30         15.70        10.89 o
   4 -10   2          9.30         15.23        11.23 o
   4 -10   2          9.30         10.39        12.54 o
   4 -10   2         14.21         38.02        20.99 o
   4 -10   2          1.29          1.78         9.04 o
   4 -10   2          1.29         -3.64        10.53 o
  -4 -10  -2          1.29         18.78        14.10 o
   4  10   2          1.29         -2.82         9.22 o
   4  10   2          1.29         -7.73         7.73 o
   4  10   2          1.29          7.99        10.64 o
  -4  10  -2          1.29        -10.24        10.87 o
   4  10   2          9.30         38.05        13.66 o
  -4  10  -2          9.30         12.20        17.27 o
  -4  10  -2          9.30         24.15        15.76 o
  -6 -10  -2        490.52        535.12        53.31 o
   6 -10   2        490.52        593.00        47.21 o
  -6 -10  -2        490.52        555.52        46.67 o
   6 -10   2        490.52        503.03        52.24 o
   6 -10   2         68.18         61.23        19.39 o
  -6 -10  -2         68.18         69.04        20.21 o
   6 -10   2         68.18         41.99        18.49 o
   6  10   2        490.52        525.19        41.65 o
  -6  10  -2        490.52        614.25        53.76 o
  -6  10  -2        490.52        549.91        49.16 o
  -6  10  -2        490.52        535.16        56.43 o
   6  10   2         68.18        104.05        25.71 o
  -6  10  -2         68.18         32.14        20.87 o
  -8 -10  -2         25.95         56.87        23.41 o
  -8 -10  -2         25.95         20.14        24.96 o
   8 -10   2         13.86         36.81        14.37 o
   8 -10   2         13.86         14.67        14.32 o
   8 -10   2          1.93         -4.47        11.31 o
   8 -10   2          1.93         -0.56        12.23 o
  -8 -10  -2          1.93          9.02        12.88 o
  -8  10  -2          1.93         21.09        20.31 o
   8  10   2          1.93          7.48        16.50 o
   8  10   2         13.86         12.12         7.39 o
  -8  10  -2         13.86          8.83        15.36 o
 -10 -10  -2        195.45        276.19        42.42 o
 -10 -10  -2        195.45        309.78        37.68 o
  10 -10   2        195.45        257.65        31.71 o
  10 -10   2        195.45        243.37        45.52 o
  10  10   2        195.45        207.00        23.88 o
 -10  10  -2        195.45        255.63        43.93 o
  11 -11  -2          2.90         -2.61        14.62 o
 -11 -11   2          2.90         10.24         9.88 o
  11 -11  -2         20.89         -9.11         9.11 o
 -11 -11   2         20.89         -0.08        13.03 o
 -11  11   2          2.90         33.03        19.38 o
  11  11  -2          2.90         11.98        15.30 o
 -11  11   2          2.90          3.31         8.90 o
  11  11  -2         20.89         11.95        12.20 o
 -11  11   2         20.89         -0.15        13.88 o
   9 -11  -2          0.68         25.36        16.27 o
   9 -11  -2         10.03          6.83        26.41 o
   9 -11  -2         10.03          1.05        19.28 o
  -9 -11   2         10.03        -16.68        23.27 o
   9  11  -2         10.03         14.26        19.52 o
  -9  11   2         10.03        -23.22        23.22 o
  -7 -11   2        293.83        479.03        47.82 o
  -7 -11   2        293.83        415.42        47.06 o
   7 -11  -2        293.83        425.39        51.24 o
   7 -11  -2        293.83        414.28        43.70 o
   7  11  -2        293.83        356.51        38.72 o
  -7  11   2        293.83        478.14        53.50 o
  -5 -11   2         16.12         44.80        18.64 o
  -5 -11   2         16.12         32.89        16.84 o
   5 -11  -2         16.12          5.76        19.24 o
  -5  11   2         16.12          9.00        17.10 o
   5  11  -2         16.12         27.02        17.69 o
   3 -11  -2         21.69         42.12        19.18 o
  -3 -11   2         21.69         29.22        13.86 o
   3 -11  -2        156.05        138.72        31.27 o
  -3 -11   2        357.05        362.16        38.32 o
  -3 -11   2        357.05        355.24        38.94 o
  -3  11   2        156.05        187.28        30.53 o
  -3  11   2        156.05        182.24        25.86 o
   3  11  -2        156.05        150.83        23.80 o
  -3  11   2         21.69         36.02        16.89 o
   1 -11  -2          0.11         15.03        14.67 o
   1 -11  -2          0.11          2.68        10.94 o
  -1 -11   2          0.11          2.58         9.87 o
  -1 -11   2          0.11         -0.37         8.54 o
   1 -11  -2          0.81         18.88        16.39 o
  -1 -11   2          0.81         13.78        10.34 o
  -1 -11   2          0.81          6.36         9.56 o
   1  11  -2          0.11         13.54         9.94 o
   1  11  -2          0.11         -1.43         8.93 o
  -1  11   2          0.11          7.23        10.15 o
  -1  11   2          0.11         13.73        10.76 o
   1  11  -2          0.81         -1.85        11.38 o
  -1  11   2          0.81          2.07        11.03 o
   1  11  -2          0.81          6.39        10.84 o
  -1  11   2          0.81         -5.77        10.21 o
  -1 -11  -2          9.26         18.55        12.71 o
   1 -11   2          9.26          0.51         7.65 o
   1 -11   2          9.26         17.72        12.02 o
  -1 -11  -2          9.26         16.11        13.57 o
  -1 -11  -2         66.63         96.05        25.67 o
   1 -11   2         66.63         69.24        19.06 o
   1 -11   2         66.63         98.56        24.84 o
  -1 -11  -2         66.63        127.49        25.59 o
  -1  11  -2          9.26         11.29        11.21 o
  -1  11  -2          9.26          5.07         9.04 o
   1  11   2          9.26         27.24        13.67 o
   1  11   2          9.26          6.38         9.99 o
   1  11   2          9.26          7.74        12.11 o
   1  11   2         66.63         84.67        20.69 o
  -1  11  -2         66.63         99.44        27.23 o
   1  11   2         66.63        134.83        26.45 o
   3 -11   2         26.03         33.00        19.35 o
  -3 -11  -2          3.62          9.37        10.91 o
  -3 -11  -2          3.62          9.79         9.56 o
   3 -11   2          3.62          9.74        10.15 o
   3 -11   2          3.62         21.84        14.88 o
   3 -11   2        175.59        150.23        28.01 o
  -3 -11  -2        175.59        163.26        25.49 o
  -3 -11  -2        175.59        136.32        30.41 o
   3  11   2         26.03         21.44        12.29 o
  -3  11  -2         26.03         23.55        19.10 o
  -3  11  -2          3.62         19.00        15.04 o
  -5 -11  -2        119.13        134.18        27.06 o
  -5 -11  -2        119.13        112.23        20.93 o
   5 -11   2        119.13        107.08        29.43 o
   5 -11   2        119.13        110.25        24.70 o
   5  11   2        119.13        144.80        21.62 o
  -5  11  -2        119.13         96.34        28.62 o
   7 -11   2        367.73        338.23        45.23 o
  -7 -11  -2        367.73        436.21        42.23 o
   7 -11   2        367.73        336.63        38.29 o
  -7 -11  -2        367.73        390.28        48.12 o
  -7  11  -2        367.73        308.11        45.03 o
   7  11   2        367.73        369.90        33.79 o
  -9 -11  -2        232.38        268.78        42.10 o
   9 -11   2         32.30         58.27        23.25 o
   9 -11   2        243.26        180.76        39.50 o
   9 -11   2        243.26        219.44        31.01 o
  -9 -11  -2        243.26        273.88        38.07 o
  -9  11  -2        243.26        193.32        40.79 o
   9  11   2        243.26        206.27        25.40 o
 -11 -11  -2         39.93         21.80        14.93 o
 -11 -11  -2         39.93         29.33        17.84 o
 -11  11  -2         39.93         47.08        20.85 o
  10 -12  -2          0.54         -4.54        15.76 o
   8 -12  -2          6.28          5.80        13.03 o
  -8 -12   2          6.28         -5.91        10.07 o
   8 -12  -2         45.17         37.05        18.17 o
   8 -12  -2         45.17         37.33        24.85 o
  -8  12   2          6.28          5.34        17.89 o
   8  12  -2          6.28         -7.04         7.04 o
   8  12  -2         45.17         57.92        19.72 o
  -8  12   2         45.17         61.36        25.99 o
  -6 -12   2         15.91         25.61        12.44 o
   6 -12  -2         15.91         12.71        15.71 o
  -6 -12   2        114.45        125.07        30.99 o
   6 -12  -2        114.45        119.80        33.06 o
   6  12  -2        114.45        160.48        25.25 o
  -6  12   2        114.45        123.90        34.89 o
  -6  12   2         15.91         38.33        21.59 o
   6  12  -2         15.91          7.43        12.30 o
  -6  12   2         15.91         26.25        16.69 o
   4 -12  -2         26.01         63.66        22.60 o
  -4 -12   2         26.01         18.17        11.77 o
  -4 -12   2        187.15        216.45        30.17 o
   4 -12  -2        187.15        158.81        36.24 o
  -4  12   2        187.15        174.80        26.82 o
   4  12  -2        187.15        206.68        29.88 o
  -4  12   2        187.15        180.48        38.85 o
   4  12  -2         26.01         15.64        12.68 o
  -4  12   2         26.01         38.74        18.68 o
   2 -12  -2        201.45        222.75        37.13 o
  -2 -12   2        201.45        164.11        31.52 o
  -2  12   2        201.45        271.33        36.77 o
   2  12  -2        201.45        231.65        32.54 o
  -2  12   2        201.45        192.78        30.12 o
   2  12  -2        201.45        270.71        35.15 o
   0 -12  -2        361.59        304.09        40.83 o
   0 -12   2        361.59        360.87        40.22 o
   0  12   2        361.59        336.69        34.37 o
   0  12  -2        361.59        305.20        38.21 o
   0  12   2        361.59        321.05        37.10 o
   0  12  -2        361.59        370.33        38.01 o
  -2 -12  -2         68.38         95.30        27.18 o
  -2 -12  -2         68.38        108.71        23.84 o
   2 -12   2         68.38         33.66        19.63 o
   2 -12   2         68.38         54.47        23.74 o
   2  12   2         68.38         64.68        20.35 o
  -2  12  -2         68.38         46.22        25.37 o
   4 -12   2         19.50         18.63        13.18 o
   4 -12   2         19.50         22.74        17.19 o
  -4 -12  -2         19.50         14.41        13.05 o
   4 -12   2        140.31        184.91        31.27 o
  -4 -12  -2        140.31         93.50        23.50 o
  -4 -12  -2        140.31        159.58        36.23 o
   4 -12   2        146.55        103.90        29.19 o
   4  12   2        140.31        185.94        24.57 o
  -4  12  -2        140.31        166.53        39.14 o
   4  12   2         19.50         21.26        14.08 o
  -4  12  -2         19.50         31.98        19.61 o
   6 -12   2         27.21         20.87        16.14 o
   6 -12   2         27.21         14.50        12.80 o
  -6 -12  -2         27.21         -0.56        12.41 o
   6 -12   2        195.78        196.18        35.22 o
  -6 -12  -2        195.78        207.83        28.97 o
  -6 -12  -2        195.78        219.72        35.01 o
   6 -12   2        195.78        199.83        29.39 o
  -6  12  -2         27.21         41.53        21.46 o
   6  12   2         27.21         38.08        20.30 o
   6  12   2        195.78        228.20        27.07 o
  -6  12  -2        195.78        219.33        36.94 o
  -8 -12  -2          1.74         15.12        13.84 o
   8 -12   2          1.74         10.60        14.91 o
   8 -12   2          1.74         11.94        10.28 o
   8 -12   2         12.49         15.73        11.95 o
   8 -12   2         12.49          2.98        15.77 o
  -8 -12  -2         29.63         28.16        25.83 o
  -8 -12  -2         29.63         19.02        22.56 o
  -8  12  -2         12.49         18.80        19.45 o
   8  12   2         12.49         14.02        10.57 o
   8  12   2          1.74         -2.72        12.43 o
  -8  12  -2          1.74          8.03        18.34 o
 -10 -12  -2         54.83         33.33        22.42 o
 -10 -12  -2         54.83         45.05        21.35 o
   9 -13  -2        299.33        373.27        41.89 o
   7 -13  -2         13.38         19.15        25.63 o
  -7  13   2         13.38          9.42        24.96 o
   7  13  -2         13.38         35.60        15.03 o
   5 -13  -2        101.41         23.01        28.30 o
  -5 -13   2        101.41         52.60        20.71 o
  -5  13   2        101.41        116.94        31.26 o
   5  13  -2        101.41        122.94        25.59 o
  -3 -13   2          0.99         -7.73         7.73 o
   3 -13  -2          0.99         -7.60        11.00 o
   3 -13  -2          7.14         -6.40        12.88 o
  -3 -13   2          7.14         13.66        20.88 o
  -3  13   2          7.14         -5.79        11.96 o
   3  13  -2          7.14         -9.83         9.83 o
  -3  13   2          7.14          5.94        11.68 o
  -3  13   2          0.99         -8.58         8.58 o
  -1 -13   2          2.19          7.54        11.94 o
  -1 -13   2          2.19         -2.18        11.04 o
   1 -13  -2          2.19          6.38        12.80 o
  -1 -13   2         15.79         -9.57        12.74 o
   1 -13  -2         15.79         20.53        15.42 o
   1  13  -2          2.19          5.34        13.88 o
  -1  13   2          2.19          0.64        13.50 o
  -1  13   2         15.79         -4.68        12.87 o
   1  13  -2         15.79         -9.84        10.95 o
   1  13  -2         15.79         14.68        13.15 o
  -1  13   2         15.79          5.12        12.41 o
   1 -13   2         12.97         10.21        12.82 o
   1 -13   2         12.97         21.26        14.25 o
  -1 -13  -2         12.97         14.08        16.80 o
   1 -13   2         93.33         49.36        22.51 o
  -1 -13  -2         93.33         91.79        27.21 o
  -1  13  -2         12.97         -4.35        12.43 o
   1  13   2         12.97         13.54        13.72 o
   1  13   2         93.33         82.99        25.02 o
  -1  13  -2         93.33        109.29        31.35 o
   3 -13   2          3.01         -1.32        23.55 o
  -3 -13  -2          3.01        -20.77        22.85 o
   3 -13   2          0.09         -1.18        10.98 o
   3 -13   2          0.09         -1.50        11.19 o
   3 -13   2          0.64         -9.76         9.76 o
  -3  13  -2          0.09         -0.93        15.06 o
   3  13   2          0.64         -8.65         8.65 o
  -3  13  -2          0.64         10.01        13.72 o
   5 -13   2        108.97         79.03        23.10 o
   5 -13   2        108.97        123.19        30.42 o
  -5 -13  -2        108.97         63.97        24.00 o
  -5  13  -2        108.97        134.09        33.84 o
   5  13   2        108.97        171.42        24.78 o
  -7 -13  -2        250.47        302.48        45.61 o
   7 -13   2        250.47        274.51        43.88 o
   7 -13   2        250.47        320.83        37.01 o
   7  13   2        250.47        293.80        30.53 o
  -7  13  -2        250.47        282.41        46.18 o
  -9 -13  -2        115.13         90.27        30.01 o
  -6 -14   2          0.25          9.01         7.36 o
   6 -14  -2          0.25        -11.85        11.85 o
   6 -14  -2          1.77         -2.40        17.81 o
   6  14  -2          1.77          7.90        11.00 o
  -6  14   2          1.77         10.86        18.81 o
  -6  14   2          0.25         -6.50        13.42 o
   4 -14  -2          0.69          4.38        15.86 o
  -4 -14   2          0.69          2.76         9.05 o
   4 -14  -2          4.93         21.88        20.46 o
  -4 -14   2          4.93          8.16        12.31 o
  -4  14   2          4.93        -11.46        14.20 o
   4  14  -2          4.93         29.97        15.82 o
   4  14  -2          0.69         -9.89        12.64 o
  -2 -14   2         66.15        111.66        32.58 o
   2 -14  -2         66.15         79.14        31.03 o
   2  14  -2         66.15        137.34        26.84 o
  -2  14   2         66.15         84.31        25.14 o
  -2  14   2         66.15         93.41        27.25 o
   0 -14   2        160.02        107.08        29.14 o
   0 -14  -2        160.01        120.55        29.35 o
   0  14   2        160.01        149.24        31.92 o
   0  14   2        160.01        151.02        29.57 o
   0  14  -2        160.02        141.57        31.72 o
  -2 -14  -2          2.15          4.43        26.44 o
   2 -14   2          2.15         27.34        23.36 o
  -2  14  -2          2.15         48.31        25.67 o
   2  14   2          2.15         -2.42        15.63 o
   4 -14   2          2.37        -11.08        11.08 o
   4 -14   2          2.37          4.05        11.99 o
   4 -14   2         17.32        -17.64        20.26 o
  -4 -14  -2         17.04         32.13        20.14 o
   4 -14   2         17.04         13.95        15.92 o
   4  14   2         17.04          5.28         8.48 o
  -4  14  -2         17.04          8.98        18.03 o
   6 -14   2         85.21         73.69        27.85 o
   6 -14   2         85.21         64.21        19.90 o
   6 -14   2        613.07        700.44        57.79 o
  -6 -14  -2        613.07        714.65        71.17 o
   6 -14   2        613.07        629.75        67.90 o
  -6  14  -2         85.21         83.77        29.33 o
   6  14   2        613.07        642.42        51.62 o
  -6  14  -2        613.07        622.67        69.56 o
   5 -15  -2        178.58        221.99        45.19 o
   5  15  -2        178.58        118.84        25.78 o
  -5  15   2        178.58        175.30        36.62 o
   3 -15  -2          8.69         -3.14        31.84 o
   3 -15  -2          1.19          3.83        14.59 o
  -3 -15   2          1.19         16.23        12.77 o
   3  15  -2          8.58         14.19        13.36 o
  -3  15   2          8.58         -2.45        13.75 o
  -3  15   2          1.19          2.03        16.36 o
   1 -15  -2         98.31         96.47        32.13 o
  -1 -15   2         98.31         66.95        24.68 o
   1 -15  -2         13.66         22.29        18.96 o
  -1 -15   2         13.66          7.17        11.25 o
   1  15  -2         13.66          0.38        17.14 o
  -1  15   2         13.66         21.94        16.26 o
  -1  15   2         98.31        117.55        30.94 o
  -1  15   2         98.31         99.19        26.15 o
   1 -15   2          0.19         12.23        12.48 o
   1 -15   2          0.19         -4.61         9.14 o
  -1 -15  -2          1.35         33.91        20.01 o
   1 -15   2          1.35          5.17        16.13 o
   1  15   2          1.35          4.98         9.77 o
  -1  15  -2          1.35         -6.05        14.60 o
  -1  15  -2          0.19         -3.64        15.92 o
   1  15   2          0.19        -11.26        11.26 o
   3 -15   2         93.66        119.63        41.64 o
  -3 -15  -2         93.66        122.43        36.96 o
   3 -15   2         12.94         12.24        16.88 o
  -3  15  -2         93.66        156.05        36.72 o
  -3  15  -2         12.94         29.84        19.71 o
   5 -15   2          1.61        -11.91        11.91 o
   5 -15   2          1.61        -12.41        24.52 o
  -5 -15  -2          1.61         34.20        21.31 o
  -2  16   2        379.33        509.36        48.87 o
  -2  16   2        379.33        364.88        52.08 o
   0 -16   2         29.62         37.07        24.89 o
   0 -16  -2         29.62         28.21        21.80 o
   0  16   2         29.62         21.30        12.50 o
   2 -16   2        104.79         97.36        29.56 o
  -2  16  -2        104.79        112.75        30.97 o
 -12   0   4          8.81         19.13        14.31 o
 -12   0   4          8.81         10.63        19.00 o
  12   0  -4          8.81          1.87        12.98 o
  12   0  -4          8.81         10.93        17.12 o
  -2   0  -2       6322.72       6404.88       299.64 o
 -12   0  10        261.96        255.35        20.08 o
  12   0 -10        261.96        230.45        30.38 o
  12   0 -10        261.96        246.35        38.66 o
 -12   0  10        261.96        295.71        40.86 o
  15  -1  -3        123.42        183.62        26.32 o
 -15  -1   3        123.42        131.99        41.27 o
  15   1  -3         98.58        109.96        23.60 o
  15   1  -3         98.58         62.98        23.43 o
 -15   1   3        123.42        215.74        43.03 o
  13  -1  -3          3.63         24.03        14.83 o
 -13  -1   3          3.63         22.59        16.14 o
 -13  -1   3          3.63         11.22        13.65 o
  13  -1  -3         26.13         36.83        18.39 o
 -13  -1   3         26.13         11.11        15.40 o
 -13  -1   3         26.13          6.36        12.59 o
  13  -1  -3         26.13         30.52        14.63 o
  13   1  -3          3.63         -9.82         9.82 o
 -13   1   3          3.63         -7.37         7.37 o
 -13   1   3          3.63         15.50        18.26 o
 -13   1   3         26.13         14.94        15.60 o
  13   1  -3         26.13         37.01        14.36 o
  13   1  -3         26.13         13.03        16.16 o
  11  -1  -3          3.57          0.91        10.18 o
 -11  -1   3          3.57         -2.18         9.39 o
  11  -1  -3          3.57         10.67        13.91 o
 -11  -1   3          3.57          7.41        10.10 o
 -11  -1   3         25.66         58.64        18.88 o
 -11  -1   3         25.66         51.21        19.86 o
  11  -1  -3         25.66         37.94        15.20 o
  11  -1  -3         25.66         28.55        14.77 o
  11   1  -3          3.57         -5.65        10.44 o
 -11   1   3          3.57         30.17        15.97 o
  11   1  -3          3.57         12.45        10.28 o
 -11   1   3          3.57         -3.29         8.57 o
  11   1  -3         25.66         26.13        14.53 o
 -11   1   3         25.66         23.35        16.00 o
 -11   1   3         25.66         20.02        13.29 o
  11   1  -3         25.66         14.47        14.99 o
   9  -1  -3        216.28        208.16        25.44 o
   9  -1  -3        216.28        255.50        29.68 o
  -9  -1   3       1556.11       1717.66       105.48 o
  -9  -1   3       1556.11       1682.85        98.49 o
   9  -1  -3       1556.11       1735.07        95.93 o
   9  -1  -3       1661.18       1485.56        97.68 o
  -9   1   3       1556.11       1726.59       104.97 o
  -9   1   3       1556.11       1698.67        99.14 o
  -9   1   3       1556.11       1730.19        99.68 o
   9   1  -3       1556.11       1590.98        94.33 o
   9   1  -3       1661.18       1548.21        96.13 o
  -9   1   3        216.28        238.24        25.05 o
   9   1  -3        216.28        257.71        30.36 o
   9   1  -3        216.28        248.82        26.70 o
  -7  -1   3        275.81        247.34        27.14 o
  -7  -1   3        275.81        214.52        19.74 o
   7  -1  -3        275.81        263.14        23.55 o
  -7  -1   3        275.81        240.55        23.69 o
  -7  -1   3        275.81        231.09        24.70 o
   7  -1  -3        275.81        268.20        24.87 o
   7  -1  -3        275.81        262.46        27.64 o
  -7   1   3        275.81        229.53        26.15 o
  -7   1   3        275.81        235.17        23.67 o
  -7   1   3        275.81        246.56        24.36 o
   7   1  -3        275.81        237.46        23.42 o
   7   1  -3        275.81        251.67        23.62 o
  -7   1   3        275.81        265.24        25.85 o
   7   1  -3        275.81        222.22        24.48 o
   5  -1  -3        463.07        419.04        28.83 o
   5  -1  -3        463.07        411.30        32.05 o
  -5  -1   3        463.07        356.46        28.25 o
   5  -1  -3        463.07        376.21        28.81 o
  -5  -1   3        463.07        464.82        33.54 o
  -5  -1   3        463.07        404.77        26.78 o
  -5  -1   3        463.07        432.87        30.33 o
   5  -1  -3         63.64         59.44        10.31 o
   5   1  -3        463.07        417.69        29.03 o
   5   1  -3        463.07        352.12        27.97 o
  -5   1   3        463.07        385.92        29.92 o
  -5   1   3        463.07        424.71        29.56 o
  -5   1   3        463.07        415.31        30.02 o
  -5   1   3        463.07        409.16        31.12 o
   5   1  -3        463.07        371.52        29.58 o
  -3  -1   3       7317.47       8053.83       377.37 o
   3  -1  -3       7317.48       8268.87       404.40 o
  -3  -1   3       7317.47       8027.24       393.28 o
  -3  -1   3       7317.47       8196.03       395.11 o
  -3  -1   3       7317.47       7759.73       386.10 o
   3  -1  -3       7330.00       7580.79       365.98 o
   3  -1  -3       7330.00       7998.25       358.40 o
   3  -1  -3       1017.05       1049.77        55.81 o
   3  -1  -3       1017.05       1097.45        58.22 o
  -3  -1   3       1017.05       1178.09        53.73 o
   3  -1  -3       1017.05       1091.55        60.20 o
  -3  -1   3       1017.05       1128.11        53.29 o
  -3  -1   3       1017.05       1049.37        62.01 o
  -3   1   3       7317.48       8298.38       397.83 o
  -3   1   3       7317.48       8159.99       377.55 o
  -3   1   3       7317.48       8214.94       390.91 o
   3   1  -3       7317.47       8456.50       386.95 o
   3   1  -3       7317.47       8511.01       377.84 o
  -3   1   3       7317.48       8413.04       386.66 o
  -3   1   3       1017.05       1005.46        59.75 o
   3   1  -3       1017.05       1048.57        59.86 o
   3   1  -3       1017.05       1072.72        55.74 o
  -3   1   3       1017.05       1125.40        62.86 o
   3   1  -3       7330.00       7776.86       381.45 o
   1  -1  -3       1022.36       1002.30        52.17 o
   1  -1  -3       1022.36        930.56        47.76 o
  -1  -1   3       1022.36       1045.89        51.40 o
  -1  -1   3       1022.36        966.80        50.79 o
  -1  -1   3       1022.36       1044.85        54.36 o
  -1  -1   3       7355.68       7753.76       344.70 o
  -1  -1   3       7355.68       7470.25       364.30 o
  -1  -1   3       7355.68       7361.37       359.93 o
   1  -1  -3       7355.69       7546.59       352.73 o
   1  -1  -3       7355.69       7668.61       370.22 o
  -1   1   3       1022.36       1052.84        53.27 o
  -1   1   3       1022.36       1015.60        46.08 o
   1   1  -3       1022.36        921.05        50.75 o
  -1   1   3       1022.36       1035.51        53.59 o
  -1   1   3       1022.36        956.28        46.00 o
   1   1  -3       7355.68       7779.02       353.48 o
  -1   1   3       7355.69       7551.79       364.76 o
  -1   1   3       7355.69       7574.06       356.50 o
  -1   1   3       7355.69       7450.52       343.90 o
   1  -1   3       1157.84       1143.87        61.83 o
  -1  -1  -3       1157.84       1124.81        57.05 o
   1  -1   3       1157.84       1233.50        57.81 o
   1  -1   3       8330.45       8365.51       394.20 o
   1  -1   3       8330.45       8276.49       401.33 o
   1  -1   3       8330.45       8334.99       390.08 o
  -1  -1  -3       8330.45       7910.30       388.02 o
  -1   1  -3       8373.63       8172.11       379.86 o
   1   1   3       1157.84       1165.42        61.04 o
  -1   1  -3       1157.84       1132.28        60.90 o
   1   1   3       1157.84       1152.71        61.81 o
  -1   1  -3       1157.84       1185.15        56.84 o
   1   1   3       1157.84       1133.54        56.07 o
   1   1   3       8330.45       8269.06       388.05 o
   1   1   3       8330.45       7360.35       401.52 o
  -1   1  -3       8330.45       8562.09       379.65 o
   1   1   3       8330.45       8442.48       392.51 o
  -1   1  -3       8330.45       8185.88       394.48 o
   3  -1   3        228.12        255.84        22.25 o
  -3  -1  -3        228.12        211.57        14.89 o
  -3  -1  -3        228.12        232.36        16.53 o
   3  -1   3        228.12        263.08        21.97 o
   3  -1   3        228.12        265.02        14.03 o
   3  -1   3        228.12        264.90        13.87 o
  -3  -1  -3        228.12        230.76        15.21 o
  -3  -1  -3        228.12        195.92        19.54 o
   3  -1   3         31.71         26.88         8.61 o
   3  -1   3         31.71         39.34         8.33 o
   3  -1   3         31.71         22.25         6.42 o
  -3   1  -3        838.32        923.79        47.11 o
   3   1   3        228.12        252.48        21.02 o
  -3   1  -3        228.12        220.18        15.92 o
   3   1   3        228.12        285.24        23.39 o
   3   1   3        228.12        246.53        16.49 o
  -3   1  -3        228.12        245.86        19.87 o
  -3   1  -3        228.12        212.63        20.75 o
   3   1   3         31.71         35.22         7.88 o
  -3   1  -3         31.71         26.94         7.51 o
   3   1   3         31.71         40.09        10.07 o
   3   1   3         31.71         39.43         8.85 o
  -5  -1  -3       2994.00       2679.44       150.27 o
  -5  -1  -3       2994.00       2822.60       141.19 o
   5  -1   3       2994.00       2894.77       156.12 o
  -5  -1  -3       2994.00       2825.55       140.01 o
  -5  -1  -3       2994.00       3003.22       142.77 o
   5  -1   3       2994.00       2933.35       135.04 o
   5  -1   3       2832.33       3021.91       142.21 o
   5   1   3       2994.00       2802.11       133.45 o
  -5   1  -3       2994.00       2904.84       147.47 o
   5   1   3       2994.00       2752.12       155.34 o
  -5   1  -3       2994.00       2584.83       149.64 o
  -5   1  -3       2994.00       2937.68       141.97 o
   5   1   3       2994.00       3114.65       133.82 o
  -7  -1  -3        175.51        140.91        23.04 o
   7  -1   3        175.51        148.08        23.34 o
   7  -1   3        175.51        199.16        15.96 o
  -7  -1  -3        175.51        157.89        18.59 o
   7   1   3        175.51        175.64        14.25 o
  -7   1  -3        175.51        173.40        25.43 o
  -7   1  -3        175.51        159.45        19.19 o
  -7   1  -3        175.51        135.13        19.92 o
   7   1   3        175.51        128.97        22.99 o
   7   1   3        175.51        189.16        14.28 o
   9  -1   3         84.52         81.96        21.94 o
   9  -1   3         84.52         87.36        20.36 o
  -9  -1  -3        608.07        592.66        53.65 o
   9  -1   3        608.07        575.87        36.08 o
   9  -1   3        654.22        651.90        58.57 o
  -9  -1  -3        654.22        685.98        49.85 o
   9   1   3        654.22        698.09        59.84 o
  -9   1  -3        654.22        682.20        50.34 o
  -9   1  -3        654.22        718.24        60.50 o
   9   1   3         84.52        110.35        23.74 o
   9   1   3         84.52        124.56        19.53 o
   9   1   3        608.07        609.60        35.89 o
 -11  -1  -3         21.68         31.11        14.01 o
  11  -1   3         21.68         33.00         8.71 o
 -11  -1  -3         21.68         15.91        17.72 o
  11  -1   3         21.68          2.89        13.74 o
  11  -1   3          3.01         -6.28         6.28 o
  11  -1   3          3.01          3.83        10.61 o
  11   1   3         21.68         22.91        19.70 o
 -11   1  -3         21.68         27.01        11.88 o
 -11   1  -3         21.68         30.24        18.05 o
  11   1   3         21.68         21.48         6.84 o
  11   1   3          3.01         -0.88         9.61 o
  11   1   3          3.01         11.46        13.15 o
  13  -1   3          1.58          8.86         4.88 o
 -13  -1  -3          1.58          9.48        12.09 o
  13  -1   3          1.58          3.27        13.24 o
 -13  -1  -3          1.58         12.55        16.18 o
  13  -1   3          0.22         -7.13         7.13 o
  13   1   3          1.58          8.61        17.09 o
  13   1   3          1.58         -2.66         3.53 o
 -13   1  -3          1.58         -6.32         8.44 o
 -13   1  -3          1.58         -3.39        13.96 o
  13   1   3          0.22         -0.03        12.92 o
 -14  -2   3          1.49        -18.51        22.70 o
  14  -2  -3          1.49         43.32        16.05 o
  14  -2  -3          1.49        -19.19        19.19 o
  14   2  -3          1.49         36.45        15.19 o
  14   2  -3          1.49        -15.95        15.95 o
 -14   2   3          1.49         17.61        26.51 o
 -12  -2   3        173.85        185.98        32.10 o
  12  -2  -3        173.85        144.65        30.50 o
 -12  -2   3        173.85        147.28        25.54 o
  12  -2  -3        173.85        134.13        23.26 o
 -12   2   3        173.85        167.45        29.43 o
  12   2  -3        173.85        203.25        25.90 o
 -12   2   3        173.85        152.42        25.06 o
  12   2  -3        173.85        179.22        30.60 o
  10  -2  -3        474.41        495.68        49.74 o
 -10  -2   3        474.41        546.41        51.19 o
  10  -2  -3        474.41        559.82        44.38 o
 -10  -2   3        474.41        459.89        42.72 o
  10   2  -3        474.41        530.73        42.20 o
  10   2  -3        474.41        492.98        47.78 o
 -10   2   3        474.41        539.10        49.41 o
 -10   2   3        474.41        522.86        45.39 o
   8  -2  -3          6.21         14.01        10.36 o
  -8  -2   3          6.21         10.49         8.17 o
   8  -2  -3          6.21         -2.10         7.14 o
  -8  -2   3          6.21         -4.76         6.98 o
   8  -2  -3          6.21         -1.62         7.56 o
  -8  -2   3         44.70         45.06        14.02 o
  -8  -2   3         44.70         22.18        13.07 o
   8  -2  -3         44.70         40.67        13.39 o
   8  -2  -3         44.70         40.64        15.04 o
  -8   2   3          6.21         -5.61         5.61 o
  -8   2   3          6.21          8.87        10.95 o
   8   2  -3          6.21          7.60         8.70 o
   8   2  -3          6.21         10.03        11.54 o
  -8   2   3         44.70         29.33        12.61 o
  -8   2   3         44.70         38.45        14.63 o
  -8   2   3         44.70         39.92        14.20 o
   8   2  -3         44.70         28.31        11.57 o
  -8   2   3         44.70         31.01        12.79 o
   8   2  -3         44.70         32.28        13.01 o
  -6  -2   3        773.38        830.73        56.92 o
   6  -2  -3        773.38        916.94        52.96 o
   6  -2  -3        773.38        833.18        55.60 o
   6  -2  -3        773.38        857.64        53.57 o
  -6  -2   3        773.38        874.06        49.30 o
   6  -2  -3        773.38        874.79        51.24 o
  -6  -2   3       5564.34       6397.71       311.74 o
   6  -2  -3       5564.34       6501.77       328.02 o
  -6  -2   3       5564.34       6289.17       319.62 o
  -6  -2   3       5564.34       6674.24       305.66 o
  -6  -2   3       5564.34       6513.19       311.99 o
   6  -2  -3       5564.34       6235.95       304.43 o
   6  -2  -3       5564.34       6276.16       310.34 o
  -6   2   3       5564.34       6588.89       317.58 o
  -6   2   3       5564.34       6483.94       312.13 o
  -6   2   3       5564.34       6479.12       305.40 o
  -6   2   3       5564.34       6303.70       320.16 o
   6   2  -3        773.38        803.74        55.83 o
   6   2  -3        773.38        931.76        53.22 o
   6   2  -3        773.38        842.05        50.37 o
  -6   2   3        773.38        785.15        57.23 o
   4  -2  -3        597.77        620.18        38.81 o
  -4  -2   3        597.77        569.86        33.67 o
   4  -2  -3        597.77        605.31        39.29 o
   4  -2  -3        597.77        631.08        36.78 o
  -4  -2   3       4300.85       4586.45       220.99 o
   4  -2  -3       4300.86       4614.95       225.74 o
  -4  -2   3       4300.85       4609.99       225.96 o
  -4  -2   3       4300.85       4789.29       228.26 o
   4  -2  -3       4300.86       4624.62       220.86 o
  -4  -2   3       4300.85       4659.30       231.91 o
   4  -2  -3       4300.86       4622.43       237.71 o
   4   2  -3       4424.35       4719.15       236.85 o
  -4   2   3        597.77        611.04        41.88 o
   4   2  -3        597.77        649.17        36.56 o
  -4   2   3        597.77        626.93        35.72 o
   4   2  -3        597.77        581.23        39.74 o
  -4   2   3        597.77        568.70        38.87 o
  -4   2   3       4300.86       4684.55       228.57 o
  -4   2   3       4300.86       4682.50       226.54 o
  -4   2   3       4300.86       4697.51       221.74 o
  -4   2   3       4300.86       4851.41       234.50 o
   2  -2  -3         90.87        100.42        11.36 o
  -2  -2   3         90.87        101.52         8.24 o
  -2  -2   3         90.87        111.19         8.20 o
  -2  -2   3         90.87        122.09         8.25 o
   2  -2  -3         90.87         88.29         9.75 o
  -2  -2   3        653.76        699.61        40.80 o
   2  -2  -3        653.76        723.18        42.92 o
  -2  -2   3        653.76        701.44        42.74 o
  -2  -2   3        653.76        804.39        39.96 o
  -2  -2   3        653.76        754.93        40.44 o
  -2  -2   3        653.76        787.60        38.99 o
   2  -2  -3       2149.75       2349.09       114.44 o
  -2   2   3         90.87         97.31        12.03 o
   2   2  -3         90.87         93.31        10.57 o
  -2   2   3         90.87         81.86        11.05 o
   2   2  -3        653.76        705.57        39.73 o
  -2   2   3        653.76        729.40        44.00 o
   2   2  -3        653.76        688.59        38.58 o
  -2   2   3        653.76        689.27        37.59 o
   2   2  -3        653.76        734.80        40.84 o
  -2   2   3        653.76        694.60        39.30 o
   0  -2   3      30140.26      29550.30      1359.34 o
   0  -2  -3      30140.25      30007.79      1387.81 o
   0  -2   3      30140.26      29164.31      1385.33 o
   0  -2  -3      30140.25      25761.84      1321.01 o
   0  -2   3      30140.26      31282.62      1290.90 o
   0  -2   3      30140.26      29716.61      1343.38 o
   0   2   3      30140.25      28850.35      1358.29 o
   0   2  -3      30140.26      27369.10      1321.68 o
   0   2  -3      30140.26      26654.24      1357.98 o
   0   2   3      30140.25      27716.44      1289.34 o
   0   2   3      30140.25      28383.46      1290.08 o
   2  -2   3         63.53         77.24         9.02 o
   2  -2   3         63.53         69.77         7.88 o
   2  -2   3         63.53         74.84        11.54 o
   2  -2   3        457.12        490.11        32.47 o
  -2  -2  -3        457.12        470.07        25.92 o
   2  -2   3        457.12        519.81        26.03 o
  -2  -2  -3        457.12        431.46        29.58 o
   2  -2   3        457.12        476.68        25.95 o
   2  -2   3       5147.37       5052.70       250.58 o
  -2  -2  -3       5147.37       5026.84       241.09 o
  -2   2  -3        457.12        449.64        32.07 o
  -2   2  -3        457.12        496.39        27.94 o
   2   2   3       5147.37       5154.86       258.85 o
   2   2   3       5147.37       5365.97       248.45 o
   2   2   3         63.53         87.35        11.76 o
  -2   2  -3         63.53         78.63        10.95 o
   4  -2   3          0.57         34.48         7.12 o
  -4  -2  -3          0.57         -2.06         3.31 o
  -4  -2  -3          0.57         -0.77         2.34 o
  -4  -2  -3          0.57          4.93         6.72 o
  -4  -2  -3          0.57          2.67         3.31 o
   4  -2   3          0.57         -2.70         5.80 o
   4  -2   3          0.57          0.57         3.62 o
   4  -2   3          0.57          0.62         7.30 o
  -4  -2  -3          0.08          6.37         6.14 o
   4  -2   3          0.08          4.78         5.08 o
  -4  -2  -3          0.08         -2.84         4.02 o
   4  -2   3          0.08         -1.46         4.82 o
   4  -2   3          0.08          4.05         6.54 o
   4  -2   3          0.08         -4.02         4.02 o
  -4   2  -3          0.08         -2.32         3.31 o
  -4   2  -3          0.08         -1.57         5.05 o
   4   2   3          0.08         -0.13         4.63 o
   4   2   3          0.08          1.05         5.34 o
   4   2   3          0.08          8.96         6.08 o
   4   2   3          0.08          0.58         4.45 o
   4   2   3          0.57         -1.79         2.20 o
  -4   2  -3          0.57         -4.74         4.74 o
  -4   2  -3          0.57          6.26         7.62 o
   4   2   3          0.57          6.27         7.56 o
   4   2   3          0.57          6.33         2.81 o
  -4   2  -3          0.57         -0.21         4.69 o
   6  -2   3        995.59       1060.97        56.16 o
   6  -2   3        995.59       1157.03        57.41 o
   6  -2   3        995.59        986.12        69.68 o
  -6  -2  -3        995.59        972.97        67.90 o
  -6  -2  -3        995.59       1133.28        61.51 o
   6  -2   3        995.59        905.26        66.54 o
  -6  -2  -3        138.38        147.21        15.73 o
   6  -2   3        138.38        126.81        16.72 o
  -6  -2  -3        138.38        153.35        18.83 o
   6  -2   3        138.38        146.38        17.68 o
   6  -2   3        138.38        137.86        19.09 o
  -6  -2  -3        138.38        168.86        18.27 o
   6  -2   3        138.38        142.56        17.58 o
  -6   2  -3        138.38        139.17        19.29 o
   6   2   3        138.38        129.73        16.37 o
   6   2   3        138.38        122.25        16.09 o
   6   2   3        138.38        159.06        17.65 o
   6   2   3        138.38        145.50        19.84 o
  -6   2  -3        138.38        116.16        16.72 o
   6   2   3        995.59        983.82        69.71 o
  -6   2  -3        995.59       1000.75        64.96 o
  -6   2  -3        995.59       1084.81        61.90 o
   6   2   3        995.59       1139.08        54.58 o
  -6   2  -3        995.59        980.40        68.07 o
   6   2   3        995.59       1161.92        54.58 o
   8  -2   3         87.96        120.26        13.43 o
  -8  -2  -3         87.96        114.30        16.83 o
   8  -2   3         87.96        102.23        24.08 o
  -8  -2  -3         87.96        105.25        24.47 o
   8  -2   3         12.23         15.96         9.50 o
  -8  -2  -3         12.23         23.08        11.89 o
   8  -2   3         12.23          2.01         7.32 o
   8  -2   3         12.23         17.79        11.80 o
  -8   2  -3         87.96         97.61        20.63 o
  -8   2  -3         87.96         88.12        18.17 o
  -8   2  -3         87.96        113.49        24.65 o
   8   2   3         87.96        109.90        25.98 o
   8   2   3         87.96         95.16        11.12 o
   8   2   3         12.23         14.85        10.87 o
  -8   2  -3         12.23         12.80        10.56 o
   8   2   3         12.23         21.04        10.86 o
  -8   2  -3         12.23         14.53         9.89 o
 -10  -2  -3        701.96        710.89        62.90 o
  10  -2   3        701.96        677.61        61.94 o
 -10  -2  -3        701.96        681.60        50.71 o
  10  -2   3        701.96        594.45        40.06 o
 -10   2  -3        701.96        600.22        58.73 o
  10   2   3        701.96        639.59        60.87 o
 -10   2  -3        701.96        658.29        50.94 o
  10   2   3        700.48        720.00        41.61 o
 -12  -2  -3          9.44        -10.53        10.53 o
  12  -2   3          9.44         20.21         6.50 o
 -12  -2  -3          9.44         39.60        21.10 o
  12  -2   3          9.44         -6.63        15.28 o
 -12   2  -3          9.44         15.42        18.43 o
 -12   2  -3          9.44         12.30        13.21 o
  12   2   3          9.44         27.95        22.06 o
  12   2   3          9.44         13.59         5.72 o
 -14  -2  -3        317.59        306.24        38.71 o
 -14  -2  -3        317.59        396.24        53.47 o
  14  -2   3        317.59        308.72        45.84 o
  14  -2   3        317.59        266.14        21.59 o
 -14   2  -3        317.59        406.55        43.43 o
 -14   2  -3        317.59        265.29        46.79 o
  14   2   3        317.59        342.45        46.20 o
  15  -3  -3          2.96         -4.76        11.54 o
 -15   3   3          3.18        -24.16        24.16 o
  13  -3  -3         58.72         62.51        18.52 o
  13  -3  -3         58.72         93.54        27.00 o
 -13  -3   3         58.72        109.42        30.99 o
  13  -3  -3          8.16         -5.72        11.76 o
 -13  -3   3          8.16          5.46         9.19 o
 -13   3   3          8.16         23.80        19.83 o
 -13   3   3          8.16         13.22        10.52 o
  13   3  -3          8.16          5.41        13.93 o
  13   3  -3         58.72         63.32        24.73 o
  13   3  -3         58.72         49.34        18.08 o
 -13   3   3         58.72         78.51        24.34 o
  11  -3  -3         23.88         16.94        11.90 o
 -11  -3   3         23.88          3.65         7.48 o
  11  -3  -3         23.88          7.28        12.28 o
 -11  -3   3        171.79        203.57        27.43 o
  11  -3  -3        171.79        180.82        36.71 o
  11  -3  -3        171.79        180.83        24.88 o
 -11  -3   3        171.79        183.00        31.16 o
 -11   3   3        171.79        133.74        30.53 o
  11   3  -3        171.79        162.63        24.16 o
 -11   3   3        171.79        156.00        24.62 o
 -11   3   3         23.88         46.52        20.05 o
  11   3  -3         23.88          4.91        11.02 o
 -11   3   3         23.88         21.08        11.36 o
  11   3  -3         23.88          0.67        11.09 o
  11   3  -3        195.67        248.35        40.09 o
   9  -3  -3          7.29         12.75        11.85 o
   9  -3  -3          7.29          2.12         8.38 o
   9  -3  -3          7.29         22.35        11.67 o
  -9  -3   3          7.29         11.76         7.53 o
  -9  -3   3        159.48        160.25        25.45 o
   9  -3  -3        159.48        163.34        25.12 o
   9  -3  -3        159.48        155.96        29.05 o
  -9  -3   3         52.47         88.84        23.78 o
  -9   3   3         52.47         62.51        17.28 o
  -9   3   3         52.47         64.92        19.87 o
  -9   3   3         52.47         55.11        18.28 o
   9   3  -3          7.29          9.01        10.51 o
   9   3  -3        159.48        174.55        24.14 o
   9   3  -3        159.48        146.73        25.39 o
  -7  -3   3       4981.48       5205.19       240.40 o
  -7  -3   3       4981.48       4496.96       245.91 o
  -7  -3   3       4981.48       4983.86       234.85 o
   7  -3  -3       4981.48       4611.44       233.67 o
   7  -3  -3       4981.48       4575.61       252.42 o
   7   3  -3       4981.48       4797.08       249.51 o
  -7   3   3       4981.48       4909.81       240.22 o
  -7   3   3       4981.48       4714.42       243.69 o
  -7   3   3       4981.48       5181.99       236.39 o
   7   3  -3       4981.48       4747.15       232.10 o
  -7   3   3       4981.48       4586.16       245.85 o
  -5  -3   3        850.67        949.43        54.29 o
   5  -3  -3        850.67       1005.31        53.70 o
   5  -3  -3        850.67        818.01        51.93 o
   5  -3  -3        850.67        885.38        59.17 o
  -5  -3   3        850.67        916.18        58.52 o
  -5  -3   3        850.67        886.67        48.95 o
  -5  -3   3        850.67       1028.08        54.94 o
  -5   3   3        850.67        855.14        57.03 o
  -5   3   3        850.67        877.50        53.24 o
  -5   3   3        850.67        837.76        53.52 o
  -5   3   3        850.67       1024.71        55.96 o
   5   3  -3        850.67        862.15        52.34 o
   5   3  -3        850.67        818.26        54.22 o
  -3  -3   3      15130.56      16591.62       760.99 o
  -3  -3   3      15130.56      16243.96       777.77 o
  -3  -3   3      15130.56      16250.94       793.43 o
  -3  -3   3      15130.56      16202.40       742.43 o
  -3  -3   3      15130.56      15997.00       773.60 o
   3  -3  -3      15130.56      15344.45       797.67 o
   3  -3  -3       2102.98       2232.96       105.75 o
   3  -3  -3       2102.98       2081.85       110.12 o
   3  -3  -3       2102.98       2087.22       104.75 o
  -3  -3   3       2102.98       2073.29       100.76 o
   3  -3  -3      16085.35      18574.27       847.46 o
   3  -3  -3      16085.35      18686.20       868.53 o
   3   3  -3       2102.98       2111.69       108.06 o
  -3   3   3       2102.98       2150.15       108.97 o
  -3   3   3       2102.98       1812.03       112.17 o
   3   3  -3       2102.98       2167.67       103.88 o
  -3   3   3      15130.56      16045.16       742.90 o
  -3   3   3      15130.56      17415.30       761.48 o
   3   3  -3      15130.56      16461.47       743.33 o
  -3   3   3      15130.56      17045.88       767.84 o
   3   3  -3      15130.56      16014.76       777.90 o
  -3   3   3      15130.56      16253.41       783.79 o
   3   3  -3      15130.56      15950.11       793.41 o
   1  -3  -3       1344.15       1362.41        67.10 o
  -1  -3   3       1344.15       1286.74        68.40 o
   1  -3  -3       1344.15       1339.68        71.16 o
  -1  -3   3       1344.15       1376.87        64.00 o
  -1  -3   3       9670.91      10299.56       454.33 o
  -1  -3   3       9670.91       9675.50       473.75 o
   1  -3  -3       9670.91       9985.15       464.60 o
   1  -3  -3       9670.91       9346.88       488.87 o
  -1  -3   3       9670.91      10321.89       484.94 o
  -1  -3   3       9670.91      10225.63       465.44 o
  -1   3   3       9670.91      10089.85       480.11 o
   1   3  -3       9670.91       9670.55       465.44 o
   1   3  -3       9670.91       9732.67       478.63 o
  -1   3   3       9670.91       9694.72       453.17 o
   1   3  -3       9670.91      10202.47       455.16 o
  -1   3   3       1344.15       1381.47        71.87 o
  -1   3   3       1344.15       1301.16        70.19 o
   1   3  -3       1344.15       1275.50        65.97 o
  -1   3   3       1344.15       1311.62        65.55 o
   1   3  -3       1344.15       1244.92        66.13 o
   1   3  -3       1344.15       1258.60        72.61 o
   1  -3   3       7247.98       7587.83       369.39 o
  -1  -3  -3       7247.97       7438.46       354.56 o
   1  -3   3       7247.98       7436.50       342.63 o
  -1  -3  -3       7247.97       7341.25       350.06 o
   1  -3   3       7247.98       7271.96       359.39 o
  -1  -3  -3       7247.97       6897.40       370.92 o
  -1  -3  -3       1007.38       1017.79        55.92 o
   1  -3   3       1007.39       1012.49        51.74 o
   1  -3   3       1007.39       1053.64        58.10 o
  -1  -3  -3       1007.38       1006.32        52.94 o
  -1  -3  -3       1007.38       1071.52        53.51 o
   1   3   3       1007.38        968.09        56.85 o
  -1   3  -3       1007.39        935.56        58.18 o
   1   3   3       1007.38        982.30        52.43 o
   1   3   3       1007.38       1028.17        57.09 o
  -1   3  -3       1007.39       1035.25        52.57 o
   1   3   3       7247.97       7638.02       340.67 o
  -1   3  -3       7247.98       7326.98       364.88 o
   1   3   3       7247.97       8074.39       340.70 o
   1   3   3       7247.97       7630.15       361.21 o
  -1   3  -3       7247.98       7533.45       351.88 o
  -3  -3  -3       2869.39       2289.14       123.76 o
   3  -3   3       2869.39       2632.42       122.16 o
   3  -3   3       2869.39       2378.83       120.77 o
  -3  -3  -3       2869.39       2440.45       130.04 o
   3  -3   3       2869.39       2476.98       132.18 o
   3  -3   3       2869.39       2622.62       136.09 o
  -3  -3  -3       2978.01       2663.49       142.14 o
  -3  -3  -3       2978.01       2557.79       128.10 o
   3  -3   3        398.81        358.52        24.21 o
  -3  -3  -3        398.81        379.52        25.28 o
   3  -3   3        398.81        360.60        21.39 o
  -3  -3  -3        398.81        320.51        24.56 o
  -3  -3  -3        398.81        376.74        24.30 o
   3  -3   3        398.81        299.86        27.18 o
  -3   3  -3       2869.39       2544.70       126.18 o
  -3   3  -3       2869.39       2504.59       133.90 o
   3   3   3       2869.39       2699.03       118.79 o
   3   3   3       2869.39       2606.35       124.80 o
   3   3   3       2869.39       2655.09       118.75 o
   3   3   3        398.81        328.95        24.97 o
   3   3   3        398.81        313.94        23.70 o
   3   3   3        398.81        327.66        24.17 o
  -3   3  -3        398.81        325.11        26.84 o
   3   3   3        398.81        363.43        21.44 o
   3   3   3        398.81        361.79        27.62 o
   3   3   3       2978.01       2686.26       141.67 o
   5  -3   3       1112.87       1323.50        84.29 o
   5  -3   3       1112.87       1260.40        80.85 o
  -5  -3  -3       1112.87       1475.19        74.13 o
   5  -3   3       1112.87       1624.65        72.70 o
   5  -3   3       1112.87       1521.30        72.01 o
  -5  -3  -3       1112.87       1299.23        81.06 o
   5   3   3       1112.87       1107.45        80.86 o
  -5   3  -3       1112.87       1303.20        80.46 o
   5   3   3       1112.87       1331.39        67.73 o
  -5   3  -3       1112.87       1398.04        82.29 o
  -5   3  -3       1112.87       1353.58        75.57 o
   5   3   3       1112.87       1395.03        67.93 o
   7  -3   3        229.21        238.98        30.28 o
  -7  -3  -3        229.20        251.39        23.80 o
  -7  -3  -3        229.20        236.67        29.05 o
   7  -3   3        229.21        219.79        20.01 o
  -7   3  -3        229.21        207.81        28.07 o
   7   3   3        229.20        231.88        17.51 o
  -7   3  -3        229.21        167.64        24.76 o
  -7   3  -3        229.21        249.37        25.01 o
   7   3   3        229.20        227.80        28.22 o
  -9  -3  -3        209.19        218.03        26.40 o
   9  -3   3        209.19        205.41        34.14 o
  -9  -3  -3         68.94         62.97        22.19 o
   9  -3   3         68.94         97.93        12.95 o
   9  -3   3          9.58         35.64        14.35 o
   9  -3   3          9.58         26.22        11.17 o
   9  -3   3          9.58         16.86        12.52 o
   9   3   3        209.19        229.40        35.46 o
  -9   3  -3        209.19        166.83        33.03 o
  -9   3  -3        209.19        215.43        27.97 o
   9   3   3         68.94         68.51        10.06 o
   9   3   3          9.58          3.56         9.88 o
   9   3   3          9.58         -2.89         9.39 o
  11  -3   3       2055.25       1860.42        98.41 o
 -11  -3  -3       2055.25       1895.02       112.22 o
 -11  -3  -3       2055.25       2073.66       128.80 o
  11  -3   3       2055.25       1822.51       126.01 o
  11  -3   3        285.66        299.36        36.03 o
  11   3   3        285.66        269.11        36.74 o
  11   3   3       2055.25       1948.32       126.61 o
 -11   3  -3       2055.25       1848.88       113.05 o
 -11   3  -3       2055.25       1954.96       126.62 o
  11   3   3       2055.25       1799.29        94.01 o
  13  -3   3         94.86         93.99        30.39 o
 -13  -3  -3         94.86        109.83        33.21 o
 -13  -3  -3         94.86        112.97        28.83 o
  13  -3   3         94.86         82.41        12.52 o
 -13   3  -3         94.86         82.30        24.55 o
  13   3   3         94.86         97.55         8.79 o
 -13   3  -3         94.86         78.15        29.42 o
  13   3   3         94.86        100.82        30.47 o
  13   3   3         13.18         11.15        14.27 o
  14  -4  -3        180.87        170.86        26.61 o
 -14  -4   3        180.87        216.16        41.61 o
  14  -4  -3        180.87        247.01        39.96 o
 -14   4   3        180.87        283.28        43.72 o
  14   4  -3        180.87        169.41        27.60 o
 -12  -4   3         58.45         61.89        16.28 o
  12  -4  -3         58.45         49.07        22.74 o
 -12  -4   3         58.45         45.79        20.25 o
  12  -4  -3         58.45         59.98        17.76 o
  12   4  -3         58.45         29.58        14.21 o
  12   4  -3         58.45         67.67        25.30 o
 -12   4   3         58.45         89.83        24.78 o
  10  -4  -3       1358.96       1431.25        88.32 o
  10  -4  -3       1358.96       1459.32       101.27 o
 -10  -4   3       1358.96       1477.76       100.30 o
 -10  -4   3       1358.96       1405.62        89.80 o
 -10   4   3       1358.96       1298.22        92.68 o
 -10   4   3       1358.96       1395.52        91.67 o
  10   4  -3       1358.96       1497.83        87.70 o
  10   4  -3       1358.96       1444.51        95.75 o
 -10   4   3       1358.96       1528.77        96.06 o
   8  -4  -3         37.94         48.04        16.46 o
   8  -4  -3         37.94         20.81        12.12 o
   8  -4  -3         37.94         53.90        15.61 o
  -8  -4   3         37.94         47.99        12.52 o
  -8  -4   3         37.94         32.06        14.10 o
   8  -4  -3        272.98        287.06        33.76 o
  -8  -4   3        272.98        300.07        33.96 o
   8  -4  -3        272.98        294.63        29.20 o
  -8  -4   3        272.98        289.53        29.50 o
   8   4  -3         37.94         44.48        13.53 o
  -8   4   3         37.94         41.79        16.41 o
  -8   4   3         37.94         22.71        10.07 o
   8   4  -3         37.94         51.52        17.94 o
  -8   4   3        272.98        329.49        32.03 o
  -8   4   3        272.98        265.86        31.00 o
   8   4  -3        272.98        282.94        29.78 o
  -8   4   3        272.98        274.34        29.05 o
   8   4  -3        272.98        237.73        26.97 o
   6  -4  -3       1682.22       1793.45        96.66 o
  -6  -4   3       1682.22       1521.19       100.35 o
  -6  -4   3       1682.22       1777.56        97.42 o
  -6  -4   3       1682.22       1667.84        95.07 o
   6  -4  -3       1682.22       1828.35       104.84 o
   6  -4  -3       1682.22       1732.09        94.56 o
  -6  -4   3        233.81        230.47        20.21 o
   6  -4  -3        233.81        193.09        23.33 o
   6  -4  -3        233.81        272.34        25.14 o
   6  -4  -3        233.81        184.36        20.83 o
  -6  -4   3        233.81        195.95        23.80 o
   6  -4  -3        233.81        223.79        22.00 o
   6   4  -3       1682.22       1807.36        89.95 o
   6   4  -3       1682.22       1817.52        96.31 o
  -6   4   3       1682.22       1739.33        97.46 o
   6   4  -3       1682.22       1793.19       100.53 o
  -6   4   3       1682.22       1692.96       102.53 o
   6   4  -3       1682.22       1757.61        95.15 o
  -6   4   3       1682.22       1753.15        95.77 o
  -6   4   3       1682.22       1754.04        97.40 o
   6   4  -3        233.81        204.16        24.31 o
  -6   4   3        233.81        183.75        19.55 o
   6   4  -3        233.81        241.53        21.80 o
  -6   4   3        233.81        215.72        25.96 o
   4  -4  -3      22963.67      24856.24      1101.44 o
  -4  -4   3      22963.65      24262.32      1101.26 o
  -4  -4   3      22963.65      24308.07      1178.87 o
  -4  -4   3      22963.65      25239.24      1129.06 o
   4  -4  -3      22963.67      22087.15      1183.11 o
  -4  -4   3      22963.65      24589.04      1147.87 o
   4  -4  -3       3191.69       2992.90       168.89 o
   4  -4  -3       3191.69       3281.55       163.28 o
   4  -4  -3       3191.69       3465.72       160.49 o
   4  -4  -3       3191.69       3349.96       166.19 o
  -4  -4   3       3191.69       3205.30       156.78 o
  -4  -4   3       3191.69       3301.82       173.34 o
   4  -4  -3      23780.50      25645.65      1194.47 o
   4   4  -3      22963.65      24657.69      1152.58 o
  -4   4   3      22963.67      24498.24      1128.90 o
  -4   4   3      22963.67      24787.64      1140.26 o
   4   4  -3      22963.65      24062.25      1101.33 o
   4   4  -3      22963.65      23549.55      1127.77 o
   4   4  -3      22963.65      24075.83      1179.01 o
  -4   4   3      22963.67      23669.86      1162.06 o
  -4   4   3      22963.67      24192.90      1101.69 o
   4   4  -3       3191.69       3393.45       173.20 o
  -4   4   3       3191.69       3373.39       158.59 o
   4   4  -3       3191.69       3330.69       167.66 o
  -4   4   3       3191.69       3167.70       166.51 o
  -4   4   3       3191.69       3149.28       174.71 o
   2  -4  -3        122.75        119.15        12.86 o
   2  -4  -3        122.75         98.92        14.86 o
  -2  -4   3        122.75        130.42        12.08 o
  -2  -4   3        122.75        139.85        12.40 o
   2  -4  -3        122.75        142.57        14.56 o
   2  -4  -3       1471.49       1727.15        84.43 o
  -2  -4   3       1471.49       1677.72        85.91 o
   2  -4  -3       1471.49       1637.88        85.23 o
  -2  -4   3       1471.49       1498.24        82.97 o
  -2  -4   3        883.14        918.96        55.82 o
  -2  -4   3        883.14        913.68        53.19 o
   2  -4  -3        883.14        908.01        57.96 o
   2  -4  -3        883.14        963.98        48.06 o
  -2   4   3        883.14        945.37        53.14 o
   2   4  -3        883.14       1037.86        54.20 o
  -2   4   3        883.14        942.21        52.55 o
   2   4  -3        883.14        980.91        55.01 o
  -2   4   3        883.14        880.67        57.45 o
  -2   4   3        883.14        916.13        47.87 o
   2   4  -3        883.14        973.62        54.54 o
   2   4  -3        122.75        133.33        13.39 o
  -2   4   3        122.75        129.72        16.22 o
   0  -4   3      10760.99      11218.42       537.85 o
   0  -4  -3      10760.99      10709.78       513.12 o
   0  -4  -3      10760.99      11000.14       516.24 o
   0  -4  -3      10760.99      10505.91       541.01 o
   0  -4   3      10760.99      11064.80       523.61 o
   0  -4   3      10760.99      11494.50       502.55 o
   0   4  -3      10760.99      11205.60       514.71 o
   0   4   3      10760.99      10495.50       528.25 o
   0   4   3      10760.99      10887.26       500.49 o
   0   4  -3      10760.99       9817.12       528.54 o
   0   4  -3      10760.99      12197.82       504.26 o
  -2  -4  -3        138.47        126.28        13.85 o
   2  -4   3        138.47        118.29        16.39 o
  -2  -4  -3        138.47        162.30        19.37 o
   2  -4   3        138.47        149.08        14.87 o
  -2  -4  -3        129.70        117.18        12.99 o
   2  -4   3        129.70        117.34        15.73 o
   2  -4   3         18.03         18.27         9.13 o
  -2  -4  -3         18.03         20.04         7.56 o
   2  -4   3         18.03         19.39         6.88 o
  -2  -4  -3         18.03         10.19         6.14 o
   2   4   3        129.70        146.92        13.61 o
  -2   4  -3        129.70        110.51        16.67 o
  -2   4  -3        129.70        128.57        14.80 o
   2   4   3        129.70        130.76        11.57 o
   2   4   3        129.70        136.81        11.48 o
   2   4   3         18.03         16.43         5.98 o
   2   4   3         18.03         18.67         8.53 o
  -4  -4  -3        245.13        160.56        19.01 o
   4  -4   3        245.13        193.96        18.98 o
   4  -4   3        245.13        205.08        16.03 o
  -4  -4  -3        245.13        232.60        19.47 o
   4  -4   3        245.13        223.64        19.91 o
   4  -4   3        245.13        189.08        22.60 o
  -4  -4  -3       1763.65       1407.08        89.26 o
   4  -4   3       1763.65       1398.08        75.89 o
   4  -4   3       1763.65       1393.79        84.85 o
   4  -4   3       1763.65       1523.04        88.96 o
  -4  -4  -3       1763.65       1436.92        83.65 o
  -4  -4  -3       4110.13       4096.22       199.19 o
   4   4   3       1763.65       1492.70        73.95 o
  -4   4  -3       1763.65       1515.07        81.05 o
  -4   4  -3       1763.65       1450.59        87.31 o
   4   4   3       1763.65       1572.02        74.80 o
   4   4   3       1763.65       1436.39        88.92 o
   4   4   3       1763.65       1592.05        74.12 o
   4   4   3        245.13        229.99        20.48 o
   4   4   3        245.13        209.71        19.68 o
   4   4   3        245.13        164.37        18.51 o
  -4   4  -3        245.13        185.49        22.68 o
   4   4   3        245.13        178.29        21.29 o
   4   4   3        245.13        207.82        16.67 o
  -6  -4  -3         12.32         13.01        10.65 o
   6  -4   3         12.32         28.34        12.46 o
   6  -4   3         12.32         23.26         8.12 o
   6  -4   3         12.32         33.63        14.50 o
  -6  -4  -3         12.32         16.07         8.49 o
  -6  -4  -3          1.71          3.24         6.49 o
   6  -4   3          1.71          0.03         7.48 o
   6  -4   3          1.71         12.45         7.36 o
  -6  -4  -3          1.71          4.97         7.60 o
  -6  -4  -3          1.71          5.73         6.73 o
   6  -4   3          1.71          0.47         6.41 o
  -6  -4  -3          1.71         -3.21         4.08 o
   6   4   3         12.32         25.11         6.91 o
   6   4   3         12.32         16.33         6.03 o
  -6   4  -3         12.32         27.64        13.08 o
  -6   4  -3         12.32         16.06        11.47 o
   6   4   3         12.32         14.97        11.91 o
  -6   4  -3         12.32         17.76         9.99 o
  -6   4  -3          1.71         11.05         7.63 o
  -6   4  -3          1.71          2.71         9.49 o
   6   4   3          1.71         -2.20         5.17 o
   6   4   3          1.71          1.84         5.27 o
   6   4   3          1.71          7.64         6.95 o
   6   4   3          1.71          7.23         9.79 o
  -6   4  -3          1.71          2.83         7.31 o
   6   4   3          1.71          3.38         5.90 o
   8  -4   3        862.88        788.99        59.55 o
   8  -4   3        862.88        819.08        53.98 o
   8  -4   3        862.88        820.32        54.94 o
   8  -4   3       6208.25       5554.21       265.64 o
   8  -4   3       6208.25       5645.59       291.21 o
  -8  -4  -3       6208.24       5730.99       277.88 o
  -8  -4  -3       6208.24       5697.53       291.67 o
   8  -4   3       6208.25       5645.35       299.66 o
  -8   4  -3        862.88        780.63        61.28 o
   8   4   3        862.88        872.01        62.64 o
   8   4   3        862.88        707.40        53.20 o
   8   4   3       6208.24       5346.15       297.73 o
  -8   4  -3       6208.25       5350.09       278.97 o
   8   4   3       6208.24       5424.86       261.42 o
  -8   4  -3       6208.25       5589.58       292.87 o
  -8   4  -3       6208.25       6093.66       292.30 o
 -10  -4  -3         96.48         69.71        19.73 o
 -10  -4  -3         96.48         98.83        29.91 o
  10  -4   3         96.48         65.65        14.21 o
  10  -4   3         96.48        107.21        30.85 o
  10   4   3         57.50         29.88         8.25 o
 -10   4  -3         96.48         64.59        20.10 o
  10   4   3         96.48         46.21        30.60 o
 -10   4  -3         96.48         58.98        26.17 o
 -12  -4  -3         26.38         12.96        18.46 o
  12  -4   3         26.38         17.59         8.23 o
  12  -4   3         26.38         33.02        22.04 o
 -12  -4  -3         26.38         20.67        15.34 o
  12   4   3         26.38         30.97        23.26 o
 -12   4  -3         26.38         23.35        18.27 o
 -12   4  -3         26.38         14.52        14.70 o
  12   4   3         26.38         19.66         6.10 o
 -14  -4  -3         50.08         75.33        24.91 o
  14  -4   3         50.08         34.95         9.35 o
 -14   4  -3         50.08         54.74        25.38 o
  14   4   3         50.08          4.68        24.11 o
  13  -5  -3         84.04         63.73        20.13 o
 -13  -5   3         84.04         34.69        21.39 o
  13  -5  -3         84.04         73.57        27.17 o
 -13  -5   3         11.68         13.46        10.82 o
  13  -5  -3         11.68         19.72        15.82 o
  13   5  -3         84.04         80.88        21.17 o
 -13   5   3         84.04        105.00        29.44 o
 -13   5   3         11.68          3.96        13.13 o
  13   5  -3         11.68         -9.29        11.19 o
 -13   5   3         11.68         -3.08         8.61 o
  11  -5  -3         59.17         65.51        19.12 o
 -11  -5   3         59.17         23.33        19.73 o
 -11  -5   3         59.17         31.53        17.01 o
  11  -5  -3         59.17         61.58        24.14 o
 -11  -5   3          8.22         -4.60         7.83 o
  11  -5  -3          8.22         -7.13        11.52 o
  11  -5  -3          8.22          9.56        12.94 o
 -11  -5   3          8.22         23.27        14.30 o
  11   5  -3         59.17         72.33        22.66 o
 -11   5   3         59.17         38.97        19.53 o
  11   5  -3         59.17         59.97        17.56 o
 -11   5   3         59.17         62.65        22.21 o
 -11   5   3          8.22          8.75        11.07 o
  11   5  -3          8.22         -7.98         9.63 o
 -11   5   3          8.22         22.86        16.23 o
  11   5  -3          8.22          4.55        15.71 o
   9  -5  -3        133.60        130.18        26.73 o
  -9  -5   3        133.60        133.43        19.60 o
   9  -5  -3        133.60        144.38        23.81 o
   9  -5  -3        133.60        103.88        22.83 o
  -9  -5   3        961.23       1016.12        76.92 o
  -9  -5   3       1000.85       1078.38        74.54 o
   9  -5  -3       1000.86       1063.04        82.96 o
   9  -5  -3       1000.86       1182.07        75.26 o
  -9   5   3        961.23       1077.67        76.35 o
  -9   5   3        961.23       1040.94        71.64 o
   9   5  -3        961.23       1026.78        66.52 o
  -9   5   3        961.23       1038.65        72.68 o
   9   5  -3        133.60        185.19        28.34 o
   9   5  -3       1000.85       1195.68        80.37 o
  -7  -5   3       3510.10       3734.68       181.77 o
   7  -5  -3       3510.10       3411.53       193.00 o
  -7  -5   3       3510.10       3679.10       189.28 o
   7  -5  -3       3510.10       3558.07       176.20 o
  -7  -5   3       3510.10       3494.69       188.54 o
  -7   5   3       3510.10       3310.27       187.99 o
   7   5  -3       3510.10       3196.00       173.20 o
  -7   5   3       3510.10       3493.55       180.89 o
  -7   5   3       3510.10       3669.87       182.34 o
  -7   5   3       3510.10       3216.78       175.61 o
   7   5  -3       3510.10       3417.12       187.28 o
   5  -5  -3          5.79         13.03        15.08 o
  -5  -5   3          5.79          0.43        10.21 o
  -5  -5   3          5.79         21.70        11.47 o
   5  -5  -3          5.79         -3.59         9.70 o
  -5  -5   3          5.79          3.37         8.56 o
   5  -5  -3          5.79         -5.94         8.87 o
  -5  -5   3          5.79          0.66         9.82 o
   5   5  -3          5.79         -1.81         9.67 o
  -5   5   3          5.79         19.08        11.23 o
  -5   5   3          5.79         10.93        10.83 o
   5   5  -3          5.79         -5.09         7.08 o
   5   5  -3          5.79          1.59        10.29 o
  -5   5   3          5.79         -8.62         9.88 o
  -5   5   3          5.79         -4.33         9.49 o
   3  -5  -3        958.96       1113.28        60.92 o
   3  -5  -3        958.96        946.65        64.17 o
   3  -5  -3        958.96       1086.79        60.13 o
  -3  -5   3        958.96       1067.06        56.53 o
  -3  -5   3        958.96       1010.95        57.04 o
   3  -5  -3       7270.44       8598.26       398.08 o
   3  -5  -3       7270.44       8655.75       389.26 o
  -3  -5   3       7270.44       7953.13       388.22 o
  -3  -5   3       7270.44       8124.96       396.67 o
   3  -5  -3       6899.58       7277.36       391.89 o
  -3  -5   3       6899.58       7635.42       379.61 o
  -3  -5   3       6899.58       7720.00       387.33 o
   3  -5  -3       6899.58       7770.77       371.07 o
  -3   5   3        958.96       1067.00        62.24 o
   3   5  -3        958.96       1048.04        61.59 o
  -3   5   3        958.96       1046.93        66.06 o
  -3   5   3       6899.58       7805.03       372.57 o
   3   5  -3       6899.58       7788.47       364.78 o
   3   5  -3       6899.58       7820.96       379.69 o
  -3   5   3       6899.58       8058.02       371.26 o
  -3   5   3       6899.58       7749.26       364.31 o
  -3   5   3       6899.58       7835.74       386.83 o
   3   5  -3       6899.58       8184.16       373.91 o
  -1  -5   3        402.31        368.50        27.58 o
  -1  -5   3        402.31        399.40        26.24 o
   1  -5  -3        402.32        395.58        30.85 o
   1  -5  -3        402.32        360.35        27.23 o
   1  -5  -3        402.32        418.17        27.62 o
   1  -5  -3       2894.59       2729.86       138.78 o
   1  -5  -3       2894.59       2864.67       136.41 o
   1  -5  -3       2894.59       2516.91       150.72 o
  -1  -5   3       2894.59       2878.25       146.79 o
  -1  -5   3       2894.59       2916.21       147.98 o
  -1  -5   3       2894.59       2916.57       139.87 o
  -1  -5   3       2894.59       2955.40       142.59 o
   1  -5  -3       2894.59       2803.95       141.86 o
  -1   5   3        402.32        381.05        27.09 o
   1   5  -3        402.31        388.95        24.83 o
   1   5  -3        402.31        393.80        26.82 o
  -1   5   3        402.32        406.92        26.82 o
  -1   5   3        402.32        384.38        29.90 o
   1   5  -3        402.31        425.72        32.43 o
  -1   5   3        402.32        382.91        29.28 o
  -1   5   3       2894.59       2844.55       138.88 o
   1   5  -3       2894.59       2824.13       140.78 o
  -1   5   3       2894.59       2990.56       149.65 o
   1   5  -3       2894.59       2929.36       143.93 o
   1   5  -3       2894.59       2786.37       147.83 o
  -1  -5  -3         44.80         66.49        10.63 o
  -1  -5  -3         44.80         74.98        15.88 o
   1  -5   3         44.80         63.84        13.88 o
   1  -5   3         44.80         73.65        14.66 o
   1  -5   3         44.80         65.31        12.32 o
   1  -5   3         44.80         68.27        10.82 o
  -1  -5  -3         44.80         51.68         8.12 o
  -1  -5  -3          6.23          2.97         5.16 o
   1  -5   3          6.23         12.86         5.87 o
  -1  -5  -3          6.23         12.22         7.74 o
  -1  -5  -3          6.23          3.92         5.60 o
   1  -5   3          6.23         18.76         8.99 o
  -1   5  -3         44.80         79.77        16.78 o
   1   5   3         44.80         66.85        11.31 o
  -1   5  -3         44.80         77.60        12.31 o
  -1   5  -3         44.80         49.35        11.44 o
   1   5   3         44.80         56.60        10.61 o
  -1   5  -3          6.23          5.35         5.23 o
   1   5   3          6.23          9.13         5.96 o
   1   5   3          6.23         13.76         6.99 o
  -1   5  -3          6.23          8.64         8.11 o
  -1   5  -3          6.23         12.20         6.23 o
   1   5   3          6.23          6.08         6.82 o
  -3  -5  -3       2091.23       2005.23       108.94 o
  -3  -5  -3       2091.23       1890.57        97.37 o
   3  -5   3       2091.23       1812.14        95.08 o
   3  -5   3       2091.23       1789.58       102.87 o
  -3  -5  -3        280.20        279.67        22.24 o
   3  -5   3        280.20        227.09        21.17 o
  -3  -5  -3        280.20        260.16        22.24 o
   3  -5   3        280.20        289.64        22.56 o
  -3  -5  -3        280.20        259.32        23.36 o
   3  -5   3        280.20        278.99        16.29 o
   3  -5   3        280.20        243.14        25.49 o
   3  -5   3       2015.96       1869.48       111.79 o
  -3  -5  -3       2015.96       2042.25       106.46 o
  -3   5  -3        280.20        219.64        25.30 o
   3   5   3        280.20        258.82        20.50 o
   3   5   3        280.20        255.27        24.91 o
   3   5   3       2015.96       2005.42       102.80 o
  -3   5  -3       2015.96       1966.74       112.85 o
   3   5   3       2015.96       2017.26        98.84 o
  -3   5  -3       2015.96       2016.55       103.96 o
  -3   5  -3       2015.96       1918.70       105.30 o
   3   5   3       2015.96       2094.89        98.85 o
  -5  -5  -3       8000.06       8690.77       409.13 o
  -5  -5  -3       8000.06       8234.67       435.08 o
   5  -5   3       8000.07       8055.86       397.42 o
   5  -5   3       8000.07       8772.75       422.31 o
  -5  -5  -3       8000.06       8435.75       419.50 o
   5  -5   3       8000.07       8745.53       436.42 o
   5   5   3       8000.06       9042.17       395.57 o
   5   5   3       8000.06       8769.71       436.59 o
  -5   5  -3       8000.07       8507.14       411.50 o
  -5   5  -3       8000.07       8460.75       427.47 o
  -7  -5  -3        237.39        206.11        23.20 o
   7  -5   3        237.39        240.71        30.44 o
  -7  -5  -3        237.39        164.04        26.66 o
   7  -5   3        237.39        199.49        27.97 o
  -7  -5  -3        237.39        208.15        30.35 o
   7  -5   3        237.39        183.94        20.71 o
  -7   5  -3        237.39        210.11        25.26 o
   7   5   3        237.39        240.13        30.30 o
   7   5   3        237.39        204.49        17.96 o
  -7   5  -3        237.39        196.44        30.00 o
  -7   5  -3        237.39        205.62        28.74 o
   9  -5   3        226.85        234.25        28.14 o
   9  -5   3        226.85        210.62        30.21 o
  -9  -5  -3       1634.80       1556.82       106.29 o
  -9  -5  -3       1634.80       1568.10        95.60 o
   9  -5   3       1634.80       1402.51       106.59 o
   9  -5   3       1632.18       1556.62        87.99 o
   9   5   3       1632.18       1555.14        83.24 o
  -9   5  -3       1632.18       1865.16       109.14 o
  -9   5  -3       1634.80       1750.68       100.02 o
  -9   5  -3       1634.80       1655.45       107.91 o
   9   5   3       1634.80       1703.24       110.90 o
   9   5   3        226.85        219.67        31.38 o
 -11  -5  -3        600.68        581.82        58.99 o
  11  -5   3        600.68        493.14        38.77 o
  11  -5   3        600.68        609.66        60.28 o
 -11  -5  -3        600.68        574.24        49.10 o
  11  -5   3         83.49         96.34        23.59 o
  11  -5   3         83.49        106.73        28.38 o
  11   5   3        600.68        583.79        35.28 o
 -11   5  -3        600.68        551.76        56.93 o
  11   5   3        600.68        661.95        62.33 o
 -11   5  -3        600.68        602.11        52.18 o
 -11   5  -3         83.49        120.43        30.22 o
  11   5   3         83.49         95.95        25.35 o
  13  -5   3         10.63         18.77         8.77 o
 -13  -5  -3         10.63         39.45        22.92 o
  13  -5   3         10.63         -6.30        11.33 o
 -13  -5  -3         10.63         11.14        11.97 o
 -13   5  -3         10.63         10.33        14.95 o
  13   5   3         10.63          2.33        10.90 o
 -13   5  -3         10.63         34.75        18.17 o
  13   5   3          1.48         -2.01        13.03 o
  14  -6  -3         70.28        106.74        31.21 o
  14  -6  -3         70.28        167.90        26.00 o
 -12  -6   3         63.38         67.16        25.10 o
  12  -6  -3         63.38         87.96        19.61 o
  12  -6  -3         63.38        117.28        27.37 o
  12   6  -3         63.38         60.14        17.12 o
 -12   6   3         63.38         84.90        25.62 o
  10  -6  -3        104.04        107.71        24.48 o
 -10  -6   3        104.04        136.65        26.37 o
 -10  -6   3        104.04        128.46        23.15 o
  10  -6  -3        104.04        114.01        33.24 o
 -10  -6   3        104.04         87.21        27.76 o
 -10   6   3        104.04         81.49        22.86 o
 -10   6   3        104.04        110.39        28.08 o
  10   6  -3        104.04        119.72        22.79 o
  10   6  -3        104.04        100.36        28.64 o
   8  -6  -3        228.35        244.04        30.70 o
   8  -6  -3        228.35        251.36        28.45 o
  -8  -6   3        228.35        235.67        25.72 o
   8  -6  -3        228.35        258.10        30.71 o
  -8  -6   3       1664.40       1716.59       110.12 o
  -8  -6   3       1664.40       1890.00       108.37 o
   8  -6  -3       1664.40       1835.18       105.13 o
  -8  -6   3       1642.91       1752.81       110.21 o
   8  -6  -3       1642.92       1742.49       112.54 o
  -8   6   3       1642.92       1691.97       102.33 o
  -8   6   3       1642.92       1798.99       104.43 o
   8   6  -3       1642.91       1674.24        98.40 o
  -8   6   3       1642.92       1863.49       112.67 o
[truncated: 1,265,484 more chars]
